# Supplementary material for: Genetic architecture of seedling stage chilling tolerance in United States rice germplasm
Source: Front Plant Sci. 2026 Jul 9;17:1845537. doi: 10.3389/fpls.2026.1845537 (PMC13391267; doi:10.3389/fpls.2026.1845537)
Supplement: Supplementary file 1 [file DataSheet1.xlsx]

## Sheet: Table S1
Table S1. Details of rice association panel used in our study
Accession	GrainClass	HT	Note	Pedigree
Maybelle	Long	Conventional		Skybonnet/L201
Jackson	Long	Conventional		Skybonnet/L202
Millie	Long	Conventional		Lebonnet/L201
LaGrue	Long	Conventional		Bonnet73/Nova76//Bonnet73/3/Newrex
RU9302065	Long	Conventional		Katy/Cypress
Saber	Long	Conventional		Gulfmont/RU8703196//Teqing
Tebonnet	Long	Conventional		Bonnet73/STG697717
Koshihikari	Short	Conventional		Rikuto_Norin22/Rikuto_Norin1
L205	Long	Conventional		M7/R660//M7/R1588/3/82Y52/4/Rexmont/83Y45
Gulfmont	Long	Conventional		Lebonnet/3/Bluebelle//Belle_Patna/Dawn/2/IR6591083
Drew	Long	Conventional		Newbonnet/Katy
Dixiebelle	Long	Conventional		RU8303181/CB801
Katy	Long	Conventional		Bonnet73/IRGC14531//Starbonnet/Tetep/3/Lebonnet
Dellmont	Long	Conventional	Aromatic	Della/Lemont
Rico1	Medium	Conventional		Nortai//B572A348/Nova
Mars	Medium	Conventional		STG6102515/Saturn
Francis	Long	Conventional		Lebonnet/71CR5038/3/Dawn/STG653888/Starbonnet/4/Lagrue
Kaybonnet	Long	Conventional		Katy/Newbonnet
EPAGRI106	Long	Conventional
M104	Medium	Conventional		M103/6/M102/4/M201/3/M7/M9//M7/5/M103
Spring	Long	Conventional		RU9101001//Tebonnet/Katy/3/Lagrue
Teqing	Medium	Conventional		Yeqinglun/Teai
Rosemont	Long	Conventional		B6616A422BK54/IR6591083//L201
Labelle	Long	Conventional		Bellepatna/Dawn
LM1	Long	Conventional
M202	Medium	Conventional		IR8/CSM3*2//107*2/3/M101
S201	Short	Conventional		Calrose76/CSM3//S6
S102	Short	Conventional		Calpearl/Calmochi101//Calpearl
Nortai	Short	Conventional
El_Paso144	Long	Conventional		IR9302/IR6653124
Tacauri	Long	Conventional
T309	Short	Conventional
Sasanishiki	Short	Conventional		OUU224/Sasashigure
EPAGRI107	Long	Conventional
EPAGRI108	Long	Conventional		CT7347/IR21015723331
Lido	Long	Conventional
Nipponbare	Short	Conventional		Tokai7/Sachikaze
Cypress	Long	Conventional		L202/Lemont
Medark	Medium	Conventional		Bengal/Short_Rico
Newguinea	Short	Conventional
Templeton	Long	Conventional		Drew/5/Newbonnet/3/Dawn/STG653888//Starbonnet/4/Katy/Starbonnet
Cybonnet	Long	Conventional		Cypress//Newbonnet/Katy
L202	Long	Conventional		723761/7232278//L201
Calmati202	Long	Conventional	Aromatic	82Y51/83Y45//L202/PI373938/3/83Y45/PI457918
M201	Medium	Conventional		Terso/3/IR8/CSM3*2//Kokohurose
IR966048112	Long	Conventional
Jefferson	Long	Conventional		Vista/Lebonnet//Rosemont
NIL_121_2-2(b)	Long	Conventional		Jeff/Rufipogon
NIL_43A	Long	Conventional		Jeff/Rufipogon
M105	Medium	Conventional		M206/M104
M205	Medium	Conventional		90Y63/M202
Jodon	Long	Conventional		L202/Lemont
Trenasse	Long	Conventional		Cypress//L202/Tebonnet/3/LSBR5
Toro2	Long	Conventional		71CR5038/3/Rexoro/Lacrosse//(Clor654//Rexoro/Fortuna/3/Dwarf)
Della	Long	Conventional	Aromatic	RD/3/Century//Rexoro/Zenith
Saturn	Medium	Conventional		Lacrosse/Magnolia
Bengal	Medium	Conventional		Mars//M201/Mars
Neptune	Medium	Conventional		Bengal//Mercury/Rico1/3/Mercury/Rico1//Bengal
Mercury	Medium	Conventional		Shortmars/Nato
Pirogue	Short	Conventional		Rico1/S101
Earl	Medium	Conventional		Mercury/Rico1//Bengal
Leah	Long	Conventional		Dawn/245717/3/13D//Rexoro/Unknown
Lafitte	Medium	Conventional		Mercury/3/Mercury//Rikuto_Norin22/Rikuto_Norin1
Ecrevisse	Short	Conventional
Acadia	Short	Conventional		Omachi/Omachi
Colusa	Short	Conventional		Chinese/Chinese
Delitus	Long	Conventional	Aromatic
Dellmati	Long	Conventional	Aromatic	Domsiah//Lemont/Newbonnet/3/Lemont/Della
Evangeline	Long	Conventional
Fortuna	Long	Conventional		Pachiam/Pachiam
Jazzman	Long	Conventional	Aromatic	96A8/Ahrent
LA110	Short	Conventional		Taichung_Native1/H4
Lacrosse	Medium	Conventional		Colusa/Blue_Rose//Shoemed/Fortuna
Nato	Medium	Conventional		Rexoro//Purpleleaf/Magnolia
Nira	Long	Conventional
Sunbonnet	Long	Conventional		Bluebonnet/Bluebonnet
Vista	Medium	Conventional		Rexoro//Lacrosse/Magnolia
Caffey	Medium	Conventional		Bengal//Mercury/Rico1/3/Mercury/Rico1//Bengal
Catahoula	Long	Conventional		Cocodrie/Drew
LSU_Basmati	Long	Conventional	Aromatic	L202/Leah//Toro/3/IR67016
M207	Medium	Conventional		Lafitte/5/CLPL/3/M7/M9//M7/4/CLPL/6/M202
M208	Medium	Conventional		M401/3/Mercury//Mercury/Koshi_Hikari/4/M204
M402	Medium	Conventional		KKRS/4/M7*2/M9//M7/3/M401/KKRS
RU1503175	Long	Conventional		L202/LQ39A//Saber
RU1601010	Long	Conventional		91642//Katy/Newbonnet/5/Drew/4/Katy/Newbonnet/3/Lebonnet/Starbonnet//Newbonnet/6/Cybonnet/7/Francis
Calhikari201	Short	Conventional		Koshi_Hikari/CLK201_Intermediate*2
Calhikari202	Short	Conventional		Koshi_Hikari*2/S101//Koshi_Hikari/S101/3/Hom_Mali_Brown_Rice
RU1604191	Long	Conventional		Cheniere/Banks
Leland	Long	Conventional		Cheniere/Banks
Presidio	Long	Conventional		Jefferson//Maybelle/Rosemont
Mermentau	Long	Conventional		Ahrent/Cocodrie//Cocodrie/Lagrue
A202	Long	Conventional	Aromatic	03Y55/02Y045
RU1003098	Long	Conventional		Cypress/Newbonnet//Katy/3/Cocodrie
RU1601121	Long	Conventional		Catahoula/RU1002192
L206	Long	Conventional		L203/4/Lemont/3/R1588/L201//R1588/Labelle
RU1303138	Long	Conventional		IR64/IR132112
RU1604155	Long	Conventional		Bowman//Rosemont/Katy
Jupiter	Medium	Conventional		Bengal/Rico1/3/Bengal//Mercury/Rico1
Wells	Long	Conventional		Newbonnet/3/Lebonnet/71CR5038//Lebonnet
LaKast	Long	Conventional		Lagrue//Katy/Starbonnet/3/Lagrue
Diamond	Long	Conventional		Francis/6/Lagrue//Katy/Starbonnet/5/Newbonnet/Katy//RA73/Lemont/4/Lebonnet/71CR5038/3/Dawn/STG653888//Starbonnet
INIA03	Long	Conventional
RU1403138	Long	Conventional		043752/0047277/Cheniere
RU1601124	Long	Conventional		Mermentau/RU0502068
RU1303153	Long	Conventional		IR64/IR132112
RU1401145	Long	Conventional		RoyJ/2/Kaybonnet/Q36194
INIA05	Long	Conventional
RU1503147	Long	Conventional		Cypress/3/Cypress/Newbonnet/Katy/4/Spring
INIA06	Long	Conventional
INIA07	Long	Conventional
RU1403089	Long	Conventional		Cypress/Francis
RU1504114	Long	Conventional		Cheniere/Banks
MM14	Medium	Conventional		Baldo/RU0201093
Rex	Long	Conventional		Rosemont//Rexmont/IR36
Cheniere	Long	Conventional		Newbonnet/Katy/3/L202/Lemont//L202
Cocodrie	Long	Conventional		Cypress//L202/Tebonnet
INIA08	Long	Conventional
RU1702062	Long	Conventional		11AY022/Catahoula
RU1603138	Long	Conventional		WAB4501111P31HB/Rosemont
INIA09	Long	Conventional
INIA10	Long	Conventional
INIA11	Long	Conventional
RU1603144	Long	Conventional		WAB4501111P31HB/Rosemont
RU1601070	Long	Conventional		Brazos/T489//Mars/3/M201/Katy/4/Lemont/RA73//Katy/5/Taggart
RU1704074	Long	Conventional		Cheniere/Banks
RU1603178	Long	Conventional		Saber/Cocodrie//Presidio
RU1601145	Long	Conventional		IRGA409/Rexmont/5/Brazos/Tebonnet/3/1649864/Nova66//Nortai/4/Bengal/6/Wells
RU1704077	Long	Conventional		Texmont/Teqing/Trenasse
RU1603113	Long	Conventional		043752/0047277/Cheniere
RoyJ	Long	Conventional		Lagrue//Katy/Starbonnet/5/Newbonnet/Katy//RA73/Lemont/4/Lebonnet/71CR5038/3/Dawn/STG653888//Starbonnet
Titan	Medium	Conventional		M206/STG99F507118//Jupiter
RU1701081	Long	Conventional		IRGA409/Rexmont/5/Newbonnet/3/Lebonnet/71CR5038//Labelle/4/Millie/6/Lebonnet/71CR5038/3/Dawn/STG653888//Starbonnet/4/LaGrue/5/Wells
LAH169	Long	Conventional
RU1701084	Long	Conventional		RoyJ/4/Katy/Newbonnet//L201/7402003/3/Wells/4/L201/7402003//Katy/Newbonnet/3/LaGrue
INIA13	Long	Conventional
Jewel	Long	Conventional		19991516/19951166/7/Lebonnet/71CR5038/3/Dawn/STG653888//Starbonnet/4/Lagrue/5/Wells/6/RU9201179
INIA20	Long	Conventional
RU1603089	Long	Conventional		AC110DH2/AC108DH2//Cybonnet
RU1703092	Long	Conventional		IR64/IR132112
INIA22	Long	Conventional
INIA23	Long	Conventional
RU1703098	Long	Conventional		Cypress/3/Cypress/Newbonnet/Katy
RU1501102	Long	Conventional	Aromatic	Jazzman//Drew/UA99167
INIA25	Long	Conventional
RU1701105	Long	Conventional	Aromatic	Jazzman/CT6744F2CA51//Jes
INIA28	Long	Conventional
INIA30	Long	Conventional
INIA33	Long	Conventional
RU1703110	Long	Conventional		Carolina_Gold_Select/Presidio
INIA38	Long	Conventional
Olimar	Long	Conventional
RU1704114	Long	Conventional		Bowman//Rosemont/Katy
RU1603116	Long	Conventional		L202/Saber//Pace
Jazzman2	Long	Conventional	Aromatic	Cocodrie//Katy/Cypress/3/Jasmine85/Della//Leah/Della
M206	Medium	Conventional		S301/M204
RU1701124	Medium	Conventional		Jupiter/Titan
Omachi	Short	Conventional
RU1703126	Long	Conventional		Carolina_Gold_Select/Presidio
RU1701127	Medium	Conventional		Jupiter/J062
08A	Long	Conventional
RU1703129	Long	Conventional		IR64/IR132112
08B	Long	Conventional
28A	Long	Conventional
RU1703132	Long	Conventional		Cypress/3/Cypress/Newbonnet/Katy
28B	Long	Conventional
R608	Long	Conventional
RU1702140	Long	Conventional		Cheniere/Mermentau
R609	Medium	Conventional
R11	Long	Conventional
R15	Long	Conventional
RU1703147	Long	Conventional		Cypress/Newbonnet//Katy/3/Cocodrie
Minghui63	Long	Conventional
RU1703150	Long	Conventional		Sabine//CF469/Cocodrie
12XB4	Long	Conventional
RU1603153	Long	Conventional		Cocodrie/LQ275A//Cocodrie
RU1704157	Long	Conventional		Cheniere/Banks
Della2	Long	Conventional	Aromatic	Cypress//L205/Della
Antonio	Long	Conventional		Cypress/Cocodrie
Thad	Long	Conventional		Rosemont/3/Mars/Newrex//Tebonnet
RU1703163	Long	Conventional		Hayakogane/Baldo
13R2540	Long	Conventional
RU1503169	Long	Conventional		Hayakogane/Baldo
RU1703172	Long	Conventional		AC110DH2/AC108DH2//Cheniere
RU1703175	Long	Conventional		Cypress/Cocodrie
RU1701179	Long	Conventional		Lebonnet/71CR5038/3/Dawn/STG653888//Starbonnet/4/LaGrue/5/Wells/6/RU9201179/7/IRGA409/Rexmont/5/LaGrue//Lemont/RA73/3/LaGrue/4/LaGrue
RU1703181	Long	Conventional		AC110DH2/AC108DH2//Cybonnet
RU1703184	Long	Conventional		Cypress/Francis//Pace
RU1701185	Long	Conventional		Cheniere/Catahoula
RU1802162	Long	Conventional		Trenasse//Cocodrie/Jefferson/4/Cheniere/3/Newbonnet/Katy//902207X2
RU1701188	Long	Conventional	Aromatic	Jazzman/RU0701124//Jazzman2
RU1703190	Long	Conventional		RU9302065/Cypress//Cypress
RU1704191	Long	Conventional		Cheniere/Banks
RU1802166	Long	Conventional
RU1802174	Medium	Conventional		Orion/3/Mercury/M9/Mars/4/Bengal/5/Neptune
RU1704194	Long	Conventional		Cheniere/Banks
Rondo	Long	Conventional		PI615022/PI615022
RU1501007	Long	Conventional		Lebonnet/71CR5038/3/Dawn/STG653888//Starbonnet/4/LaGrue/5/LaGrue/Millie/6/RU9201127/4/Katy/Newbonnet//L201/7402003/3/Wells
RU1404154	Long	Conventional		Cypress//Newbonnet/C463
RU1504100	Long	Conventional		Cheniere/Banks
RU1504156	Long	Conventional		Cocodrie/Priscilla
RU1504157	Long	Conventional		Cypress/Jackson//Banks
RU1503092	Long	Conventional		Cypress/3/Cypress/Newbonnet/Katy
RU1503095	Medium	Conventional		M202*4/KATYBC5F4
RU1902186	Long	Conventional		Taggart/3/Trenasse//Cocodrie/Jefferson
RU1601105	Long	Conventional	Aromatic	STG05F508104/STG03F502085//Jazzman
RU1902190	Long	Conventional		Trenasse//Cocodrie/Jefferson/3/Cocodrie/Jefferson//Cypress
RU1501108	Long	Conventional	Aromatic	Jazzman/PI597046
RU1902194	Long	Conventional		Cypress/Kaybonnet//Cocodrie/3/Cocodrie/Jefferson/4/Mermentau
RU1503110	Long	Conventional		Deltabelle//LaGrue/Lacassine/CF485
RU1504194	Long	Conventional		Dixiebelle//Newbonnet/Katy
RU1902202	Long	Conventional		Cypress/Kaybonnet//Cocodrie/3/Cocodrie/Jefferson/4/Mermentau
RU1504196	Long	Conventional		Rexmont/Banks
RU1902207	Long	Conventional		Catahoula/4/Cypress/Kaybonnet//Cocodrie/3/Cocodrie
Avant	Long	Conventional		Trenasse//Cocodrie/Jefferson/3/Ahrent/Cocodrie//Cocodrie/LaGrue
RU1902217	Long	Conventional		Trenasse//Cocodrie/Jefferson/4/Cheniere/3/Newbonnet/Katy//902207X2
RU1902222	Medium	Conventional		Mermentau/Jupiter
RU1902227	Medium	Conventional		Neptune/Jupiter
RU1603150	Long	Conventional		Deltabelle//LaGrue/Lacassine/CF485
RU1601151	Long	Conventional		Kaybonnet/Q36194//Taggart
IC206	Long	Conventional
RU1504198	Long	Conventional		Rexmont/Banks
RU1604157	Long	Conventional		Rexmont/Banks
Taggart	Long	Conventional		Lagrue//Katy/Starbonnet/5/Lagrue/Lemont/RA73/3/Lagrue/4/Lagrue
IC219	Long	Conventional		Epagri108/RAMINAD/3/Epagri108/FEDEARROZ50//Epagri108
IC221	Long	Conventional		Epagri108/ME/RCN-B-93-83
IC223	Long	Conventional		Epagri108/Sabbore
IC226	Long	Conventional		Epagri108/WC277
RU1501176	Long	Conventional		RoyJ//19991516/19981467
Sweet92	Short	Conventional
RU1501179	Long	Conventional		Francis/6/Lebonnet/71CR5038/3/Dawn/STG653888//Starbonnet/4/LaGrue/5/Drew/7/Lebonnet/71CR5038/3/Dawn/STG653888//Starbonnet/4/LaGrue/5/Wells/6/19981434
Scarlett	Long	Conventional		Jefferson/Rufipogon
RU1604186	Long	Conventional		Rexmont/Banks
RU1403190	Long	Conventional		Lacassine/LaGrue

## Sheet: Table S2
Table S2. Chilling tolerance indices and predicted genotype values for seedling traits of top 20 chilling tolerant genotypes.
Taxa	Genotype	ST						STI						RSI						MRP						SSI						MP						ATI						SSPI
		NL	SL	RL	SDW	RDW	R/S	NL	SL	RL	SDW	RDW	R/S	NL	SL	RL	SDW	RDW	R/S	NL	SL	RL	SDW	RDW	R/S	NL	SL	RL	SDW	RDW	R/S	NL	SL	RL	SDW	RDW	R/S	NL	SL	RL	SDW	RDW	R/S	NL	SL	RL	SDW	RDW	R/S
20NTPID-270	RU1704191	2.25	7.2	-0.85	12.28	15.28	0.13	1.07	0.71	1.78	0.91	2.28	2.73	1.07	0.96	0.89	0.55	0.73	1.39	2.57	2.11	2.76	3.05	4.42	3.06	0.16	0.04	-0.03	0.01	0.02	0.17	4.63	18.05	16.58	50.46	37.24	0.73	146.1	458.6	-79.44	524.57	730.86	14.71	25.92	17.13	-3.42	11.69	31.61	14.21
20NTPID-271	RU1802166	2.08	17.03	-1.23	59.77	42.17	0.08	0.92	0.94	1.67	0.77	1.44	2.07	1.07	1.44	0.87	1.46	1.85	1.32	2.38	2.47	2.68	2.72	3.64	2.65	0.16	0.06	-0.04	0.02	0.05	0.13	4.29	22.09	16.08	54.78	35.88	0.63	135.28	1084.39	-115.26	2554.13	2017.54	9.23	24	40.5	-4.96	56.93	87.27	8.92
20NTPID-354	IC226	2	10.58	4.05	58.41	51.17	0.19	1.41	0.84	1.45	1.44	2.86	2.17	0.96	1.1	1.23	1.05	1.57	1.56	2.95	2.29	2.5	3.67	5.01	2.76	0.13	0.05	0.13	0.02	0.05	0.27	5.25	19.96	15.1	69.43	48.18	0.65	129.87	673.57	378.5	2496.08	2448.17	21.89	23.04	25.15	16.29	55.64	105.89	21.14
20NTPID-328	RU1902207	1.33	11.93	0.67	53.3	38.83	0.13	0.97	0.83	1.42	0.8	1.35	1.85	0.89	1.18	0.98	1.26	1.75	1.44	2.45	2.28	2.47	2.75	3.49	2.53	0.11	0.05	0.02	0.02	0.05	0.21	4.33	20.03	14.83	53.95	34.12	0.6	86.58	760.08	62.31	2277.78	1858.05	14.79	15.36	28.39	2.68	50.77	80.37	14.29
20NTPID-313	RU1503092	1.33	14.06	2.27	59.26	32.34	0.01	0.97	0.78	1.97	0.74	1	1.48	0.89	1.34	1.07	1.47	1.68	1.2	2.45	2.23	2.9	2.68	3	2.23	0.11	0.06	0.07	0.02	0.05	0.02	4.33	19.8	17.47	54.1	29.1	0.53	86.58	895.44	211.84	2532.41	1547.45	1.43	15.36	33.44	9.12	56.45	66.93	1.38
20NTPID-198	Olimar	1.75	12.88	0.52	27.39	27.78	0.2	1.35	0.87	0.84	1.1	1.8	1.79	0.92	1.22	0.98	0.7	1.1	1.64	2.89	2.35	1.9	3.25	3.88	2.52	0.12	0.06	0.02	0.01	0.04	0.31	5.13	20.66	11.41	56.67	35.24	0.6	113.64	820.06	48.29	1170.58	1329.35	23.7	20.16	30.63	2.08	26.09	57.5	22.89
20NTPID-341	RU1601151	0.75	4.98	2.63	16.98	33.65	0.45	0.79	0.79	1.32	0.84	1.65	2.14	0.79	0.84	1.13	0.61	1.36	2.33	2.22	2.23	2.38	2.89	3.76	2.92	0.07	0.03	0.09	0.01	0.05	0.54	3.88	18.81	14.36	48.89	35.28	0.68	48.7	316.88	245.33	725.43	1610.05	53.1	8.64	11.83	10.56	16.17	69.64	51.29
20NTPID-176	Jewel	1.75	10.45	8.08	38.4	25.05	0	0.86	0.74	2.22	0.72	1.45	2.21	1	1.13	1.45	0.99	1.11	1.17	2.3	2.15	3.13	2.59	3.49	2.73	0.14	0.05	0.2	0.02	0.04	0	4.13	18.78	18.96	48.4	31.68	0.65	113.64	665.61	754.67	1641.03	1198.56	-0.23	20.16	24.86	32.48	36.58	51.84	-0.22
20NTPID-327	RU1504196	1.5	6.08	3.85	42.63	36.53	0.17	0.82	0.7	1.75	0.8	1.55	2.12	0.95	0.9	1.19	1.03	1.52	1.53	2.25	2.09	2.74	2.73	3.68	2.72	0.13	0.03	0.12	0.02	0.05	0.26	4	17.79	16.55	51.54	35.19	0.65	97.4	386.94	359.81	1821.58	1747.61	20.44	17.28	14.45	15.49	40.6	75.59	19.74
20NTPID-353	IC223	0.5	4.1	-2.58	15.85	6.5	-0.07	1.19	0.58	1.16	0.6	0.98	1.8	0.72	0.83	0.78	0.63	0.63	1.04	2.75	1.91	2.24	2.42	2.95	2.45	0.04	0.03	-0.12	0.01	0.02	-0.14	4.75	16.08	13.44	41.33	24.15	0.59	32.47	261.15	-240.65	677.35	311	-8.17	5.76	9.75	-10.36	15.1	13.45	-7.89
20NTPID-037	Lido	1	1.98	-1.38	10.9	-6.85	-0.22	0.64	0.8	1.51	1.11	1.12	1.1	0.87	0.71	0.86	0.52	0.37	0.74	1.99	2.27	2.55	3.4	3.45	1.94	0.1	0.01	-0.05	0.01	-0.02	-0.64	3.5	18.84	15.31	55.63	25.75	0.47	64.94	125.8	-128.5	465.81	-327.75	-25.4	11.52	4.7	-5.53	10.38	-14.18	-24.54
20NTPID-358	Scarlett	1.5	10.73	-0.23	56.7	55.38	0.38	0.82	0.68	1.34	0.95	1.34	1.55	0.95	1.18	0.93	1.24	2.76	2.33	2.25	2.07	2.39	2.99	3.79	2.48	0.13	0.05	-0.01	0.02	0.06	0.54	4	18.16	14.36	58.4	39.36	0.58	97.4	683.12	-21.03	2423.08	2649.52	45.22	17.28	25.51	-0.91	54.01	114.6	43.68
20NTPID-335	RU1902227	1	11.63	-3.95	37.75	21.25	0.05	0.94	1.06	0.96	1.01	1.16	1.26	0.82	1.09	0.68	0.86	1.06	1.28	2.42	2.58	2.06	3.07	3.12	2.07	0.08	0.05	-0.21	0.02	0.04	0.1	4.25	22.41	12.33	55.93	28.13	0.5	64.94	740.45	-369.16	1613.25	1016.75	5.38	11.52	27.65	-15.89	35.96	43.98	5.19
20NTPID-333	RU1902222	1.42	9.84	-2.5	41.61	19.58	0.01	0.84	0.93	1.51	1.11	1.06	1.04	0.93	1.04	0.8	0.89	1.03	1.21	2.28	2.41	2.56	3.23	2.98	1.88	0.12	0.04	-0.1	0.02	0.04	0.04	4.04	20.85	15.35	59.17	26.76	0.45	91.99	626.86	-233.64	1778.13	937	1.74	16.32	23.41	-10.06	39.63	40.53	1.68
20NTPID-362	RU1604186	1.5	10.53	-1.59	58.53	30.33	0.06	0.72	1.04	1.86	0.75	0.74	1.09	0.98	1.04	0.86	1.44	1.85	1.34	2.1	2.55	2.83	2.69	2.61	1.93	0.13	0.04	-0.05	0.02	0.05	0.14	3.75	22.06	16.97	54	25.77	0.46	97.4	670.38	-148.75	2501.42	1451.36	7.41	17.28	25.04	-6.4	55.76	62.78	7.16
20NTPID-137	RU1601124	3.25	5.2	-3.7	57.88	12.78	-0.29	0.87	0.7	1.63	0.81	0.86	1.16	1.42	0.86	0.75	1.36	0.84	0.64	2.36	2.09	2.67	2.79	2.7	2.02	0.21	0.03	-0.15	0.02	0.03	-0.89	4.38	17.73	16	55.46	23.34	0.5	211.04	331.21	-345.79	2473.29	611.24	-33.74	37.44	12.37	-14.88	55.13	26.44	-32.59
20NTPID-293	RU1504100	2.75	6.9	2.15	42.52	32.53	0.13	0.7	0.67	1.98	0.71	1.28	1.96	1.37	0.95	1.06	1.08	1.49	1.44	2.1	2.04	2.91	2.58	3.33	2.6	0.21	0.04	0.06	0.02	0.05	0.2	3.88	17.5	17.53	49.11	31.77	0.62	178.57	439.49	200.93	1816.95	1556.62	14.83	31.68	16.41	8.65	40.5	67.33	14.33
20NTPID-184	INIA23	1.33	14.97	-1.67	30.38	10.98	-0.08	1.13	0.81	0.88	0.87	1.02	1.28	0.87	1.38	0.81	0.79	0.75	0.99	2.65	2.28	1.95	2.86	2.95	2.07	0.1	0.06	-0.09	0.01	0.03	-0.19	4.67	20.35	11.67	51.16	24.96	0.5	86.58	953.29	-155.76	1298.43	525.52	-9.68	15.36	35.6	-6.7	28.94	22.73	-9.35
20NTPID-324	RU1503110	1	6.82	-3.42	13.38	10.23	0.08	0.64	0.84	1.54	0.64	0.82	1.41	0.87	0.91	0.75	0.59	0.76	1.35	1.99	2.3	2.6	2.53	2.65	2.19	0.1	0.03	-0.14	0.01	0.03	0.15	3.5	19.56	15.54	42.54	22.52	0.52	64.94	434.18	-319.31	571.94	489.63	8.93	11.52	16.21	-13.74	12.75	21.18	8.63
20NTPID-345	RU1604157	1	3.97	-1.67	8.47	0.07	-0.12	0.77	0.87	1.01	0.52	0.74	1.55	0.85	0.78	0.82	0.53	0.48	0.94	2.18	2.35	2.09	2.32	2.67	2.28	0.09	0.02	-0.08	0.01	0	-0.27	3.83	19.68	12.5	38.23	20.83	0.55	64.94	252.65	-155.76	361.82	3.19	-14.16	11.52	9.44	-6.7	8.07	0.14	-13.68
[truncated: 13 more columns]

## Sheet: Table S3
Table S3. Chilling tolerance indices and predicted genotype values for seedling traits of rice association panel
Taxa	ST						STI						RSI						MRP						SSI						MP						ATI						SSPI						MSTI
	NL	SL	RL	SDW	RDW	R/S	NL	SL	RL	SDW	RDW	R/S	NL	SL	RL	SDW	RDW	R/S	NL	SL	RL	SDW	RDW	R/S	NL	SL	RL	SDW	RDW	R/S	NL	SL	RL	SDW	RDW	R/S	NL	SL	RL	SDW	RDW	R/S	NL	SL	RL	SDW	RDW	R/S	NL
20NTPID-270	2.25	7.2	-0.85	12.28	15.28	0.13	1.07	0.71	1.78	0.91	2.28	2.73	1.07	0.96	0.89	0.55	0.73	1.39	2.57	2.11	2.76	3.05	4.42	3.06	0.16	0.04	-0.03	0.01	0.02	0.17	4.63	18.05	16.58	50.46	37.24	0.73	146.1	458.6	-79.44	524.57	730.86	14.71	25.92	17.13	-3.42	11.69	31.61	14.21	0.86
20NTPID-271	2.08	17.03	-1.23	59.77	42.17	0.08	0.92	0.94	1.67	0.77	1.44	2.07	1.07	1.44	0.87	1.46	1.85	1.32	2.38	2.47	2.68	2.72	3.64	2.65	0.16	0.06	-0.04	0.02	0.05	0.13	4.29	22.09	16.08	54.78	35.88	0.63	135.28	1084.39	-115.26	2554.13	2017.54	9.23	24	40.5	-4.96	56.93	87.27	8.92	0.69
20NTPID-354	2	10.58	4.05	58.41	51.17	0.19	1.41	0.84	1.45	1.44	2.86	2.17	0.96	1.1	1.23	1.05	1.57	1.56	2.95	2.29	2.5	3.67	5.01	2.76	0.13	0.05	0.13	0.02	0.05	0.27	5.25	19.96	15.1	69.43	48.18	0.65	129.87	673.57	378.5	2496.08	2448.17	21.89	23.04	25.15	16.29	55.64	105.89	21.14	1.16
20NTPID-328	1.33	11.93	0.67	53.3	38.83	0.13	0.97	0.83	1.42	0.8	1.35	1.85	0.89	1.18	0.98	1.26	1.75	1.44	2.45	2.28	2.47	2.75	3.49	2.53	0.11	0.05	0.02	0.02	0.05	0.21	4.33	20.03	14.83	53.95	34.12	0.6	86.58	760.08	62.31	2277.78	1858.05	14.79	15.36	28.39	2.68	50.77	80.37	14.29	0.61
20NTPID-313	1.33	14.06	2.27	59.26	32.34	0.01	0.97	0.78	1.97	0.74	1	1.48	0.89	1.34	1.07	1.47	1.68	1.2	2.45	2.23	2.9	2.68	3	2.23	0.11	0.06	0.07	0.02	0.05	0.02	4.33	19.8	17.47	54.1	29.1	0.53	86.58	895.44	211.84	2532.41	1547.45	1.43	15.36	33.44	9.12	56.45	66.93	1.38	0.61
20NTPID-198	1.75	12.88	0.52	27.39	27.78	0.2	1.35	0.87	0.84	1.1	1.8	1.79	0.92	1.22	0.98	0.7	1.1	1.64	2.89	2.35	1.9	3.25	3.88	2.52	0.12	0.06	0.02	0.01	0.04	0.31	5.13	20.66	11.41	56.67	35.24	0.6	113.64	820.06	48.29	1170.58	1329.35	23.7	20.16	30.63	2.08	26.09	57.5	22.89	1.04
20NTPID-341	0.75	4.98	2.63	16.98	33.65	0.45	0.79	0.79	1.32	0.84	1.65	2.14	0.79	0.84	1.13	0.61	1.36	2.33	2.22	2.23	2.38	2.89	3.76	2.92	0.07	0.03	0.09	0.01	0.05	0.54	3.88	18.81	14.36	48.89	35.28	0.68	48.7	316.88	245.33	725.43	1610.05	53.1	8.64	11.83	10.56	16.17	69.64	51.29	0.39
20NTPID-176	1.75	10.45	8.08	38.4	25.05	0	0.86	0.74	2.22	0.72	1.45	2.21	1	1.13	1.45	0.99	1.11	1.17	2.3	2.15	3.13	2.59	3.49	2.73	0.14	0.05	0.2	0.02	0.04	0	4.13	18.78	18.96	48.4	31.68	0.65	113.64	665.61	754.67	1641.03	1198.56	-0.23	20.16	24.86	32.48	36.58	51.84	-0.22	0.58
20NTPID-327	1.5	6.08	3.85	42.63	36.53	0.17	0.82	0.7	1.75	0.8	1.55	2.12	0.95	0.9	1.19	1.03	1.52	1.53	2.25	2.09	2.74	2.73	3.68	2.72	0.13	0.03	0.12	0.02	0.05	0.26	4	17.79	16.55	51.54	35.19	0.65	97.4	386.94	359.81	1821.58	1747.61	20.44	17.28	14.45	15.49	40.6	75.59	19.74	0.51
20NTPID-353	0.5	4.1	-2.58	15.85	6.5	-0.07	1.19	0.58	1.16	0.6	0.98	1.8	0.72	0.83	0.78	0.63	0.63	1.04	2.75	1.91	2.24	2.42	2.95	2.45	0.04	0.03	-0.12	0.01	0.02	-0.14	4.75	16.08	13.44	41.33	24.15	0.59	32.47	261.15	-240.65	677.35	311	-8.17	5.76	9.75	-10.36	15.1	13.45	-7.89	0.67
20NTPID-037	1	1.98	-1.38	10.9	-6.85	-0.22	0.64	0.8	1.51	1.11	1.12	1.1	0.87	0.71	0.86	0.52	0.37	0.74	1.99	2.27	2.55	3.4	3.45	1.94	0.1	0.01	-0.05	0.01	-0.02	-0.64	3.5	18.84	15.31	55.63	25.75	0.47	64.94	125.8	-128.5	465.81	-327.75	-25.4	11.52	4.7	-5.53	10.38	-14.18	-24.54	0.32
20NTPID-358	1.5	10.73	-0.23	56.7	55.38	0.38	0.82	0.68	1.34	0.95	1.34	1.55	0.95	1.18	0.93	1.24	2.76	2.33	2.25	2.07	2.39	2.99	3.79	2.48	0.13	0.05	-0.01	0.02	0.06	0.54	4	18.16	14.36	58.4	39.36	0.58	97.4	683.12	-21.03	2423.08	2649.52	45.22	17.28	25.51	-0.91	54.01	114.6	43.68	0.51
20NTPID-335	1	11.63	-3.95	37.75	21.25	0.05	0.94	1.06	0.96	1.01	1.16	1.26	0.82	1.09	0.68	0.86	1.06	1.28	2.42	2.58	2.06	3.07	3.12	2.07	0.08	0.05	-0.21	0.02	0.04	0.1	4.25	22.41	12.33	55.93	28.13	0.5	64.94	740.45	-369.16	1613.25	1016.75	5.38	11.52	27.65	-15.89	35.96	43.98	5.19	0.54
20NTPID-333	1.42	9.84	-2.5	41.61	19.58	0.01	0.84	0.93	1.51	1.11	1.06	1.04	0.93	1.04	0.8	0.89	1.03	1.21	2.28	2.41	2.56	3.23	2.98	1.88	0.12	0.04	-0.1	0.02	0.04	0.04	4.04	20.85	15.35	59.17	26.76	0.45	91.99	626.86	-233.64	1778.13	937	1.74	16.32	23.41	-10.06	39.63	40.53	1.68	0.51
20NTPID-362	1.5	10.53	-1.59	58.53	30.33	0.06	0.72	1.04	1.86	0.75	0.74	1.09	0.98	1.04	0.86	1.44	1.85	1.34	2.1	2.55	2.83	2.69	2.61	1.93	0.13	0.04	-0.05	0.02	0.05	0.14	3.75	22.06	16.97	54	25.77	0.46	97.4	670.38	-148.75	2501.42	1451.36	7.41	17.28	25.04	-6.4	55.76	62.78	7.16	0.43
20NTPID-137	3.25	5.2	-3.7	57.88	12.78	-0.29	0.87	0.7	1.63	0.81	0.86	1.16	1.42	0.86	0.75	1.36	0.84	0.64	2.36	2.09	2.67	2.79	2.7	2.02	0.21	0.03	-0.15	0.02	0.03	-0.89	4.38	17.73	16	55.46	23.34	0.5	211.04	331.21	-345.79	2473.29	611.24	-33.74	37.44	12.37	-14.88	55.13	26.44	-32.59	0.89
20NTPID-293	2.75	6.9	2.15	42.52	32.53	0.13	0.7	0.67	1.98	0.71	1.28	1.96	1.37	0.95	1.06	1.08	1.49	1.44	2.1	2.04	2.91	2.58	3.33	2.6	0.21	0.04	0.06	0.02	0.05	0.2	3.88	17.5	17.53	49.11	31.77	0.62	178.57	439.49	200.93	1816.95	1556.62	14.83	31.68	16.41	8.65	40.5	67.33	14.33	0.6
20NTPID-184	1.33	14.97	-1.67	30.38	10.98	-0.08	1.13	0.81	0.88	0.87	1.02	1.28	0.87	1.38	0.81	0.79	0.75	0.99	2.65	2.28	1.95	2.86	2.95	2.07	0.1	0.06	-0.09	0.01	0.03	-0.19	4.67	20.35	11.67	51.16	24.96	0.5	86.58	953.29	-155.76	1298.43	525.52	-9.68	15.36	35.6	-6.7	28.94	22.73	-9.35	0.75
20NTPID-324	1	6.82	-3.42	13.38	10.23	0.08	0.64	0.84	1.54	0.64	0.82	1.41	0.87	0.91	0.75	0.59	0.76	1.35	1.99	2.3	2.6	2.53	2.65	2.19	0.1	0.03	-0.14	0.01	0.03	0.15	3.5	19.56	15.54	42.54	22.52	0.52	64.94	434.18	-319.31	571.94	489.63	8.93	11.52	16.21	-13.74	12.75	21.18	8.63	0.32
20NTPID-345	1	3.97	-1.67	8.47	0.07	-0.12	0.77	0.87	1.01	0.52	0.74	1.55	0.85	0.78	0.82	0.53	0.48	0.94	2.18	2.35	2.09	2.32	2.67	2.28	0.09	0.02	-0.08	0.01	0	-0.27	3.83	19.68	12.5	38.23	20.83	0.55	64.94	252.65	-155.76	361.82	3.19	-14.16	11.52	9.44	-6.7	8.07	0.14	-13.68	0.41
20NTPID-213	2	10.33	-4.07	43.23	9.17	-0.26	0.94	0.56	1.03	1.13	1.66	1.61	1.04	1.22	0.68	0.91	0.64	0.74	2.41	1.88	2.14	3.25	3.82	2.35	0.15	0.06	-0.21	0.02	0.02	-0.64	4.33	16.57	12.8	59.82	31.48	0.57	129.87	658.17	-380.06	1847.58	438.6	-30.74	23.04	24.58	-16.36	41.18	18.97	-29.69	0.69
20NTPID-181	1.83	19.38	-1.87	82.9	58.79	0.2	0.99	0.86	0.65	1.29	1.65	1.41	0.99	1.66	0.78	1.57	2.59	1.72	2.47	2.4	1.68	3.56	4.15	2.25	0.14	0.07	-0.11	0.02	0.06	0.35	4.42	21.81	10.07	72.55	42.77	0.53	119.05	1234.08	-174.45	3542.74	2813	23.88	21.12	46.09	-7.51	78.97	121.67	23.07	0.71
20NTPID-190	3	15.13	3.15	72.1	50.03	0.21	1.48	0.92	1.13	1.97	1.82	1.02	1.14	1.33	1.19	1.1	1.97	1.87	3.03	2.43	2.21	4.29	4.13	1.93	0.17	0.06	0.12	0.02	0.06	0.41	5.5	21.57	13.33	81.95	41.12	0.46	194.81	963.91	294.39	3081.2	2393.94	24.67	34.56	36	12.67	68.68	103.55	23.83	1.52
20NTPID-050	2	5.5	2.6	50.15	20.95	-0.31	0.69	0.52	1.77	0.61	1.4	2.51	1.12	0.92	1.1	1.36	0.98	0.75	2.07	1.81	2.76	2.42	3.43	2.93	0.17	0.04	0.08	0.02	0.04	-0.6	3.75	15.43	16.6	48.05	30.45	0.71	129.87	350.32	242.99	2143.16	1002.39	-36.44	23.04	13.08	10.46	47.77	43.36	-35.2	0.48
20NTPID-272	1.75	9.83	-4.35	34.8	6.43	-0.32	0.66	0.7	1.18	0.64	1.03	1.77	1.06	1.11	0.68	0.96	0.62	0.68	2.01	2.09	2.29	2.44	3.03	2.48	0.15	0.05	-0.21	0.02	0.02	-0.79	3.63	18.21	13.68	45.4	24.76	0.61	113.64	625.8	-406.54	1487.18	307.42	-38.14	20.16	23.37	-17.5	33.15	13.3	-36.84	0.41
20NTPID-204	1.25	11.9	-0.4	27.68	22.98	0.18	0.88	1.35	0.73	1.09	1.09	1.09	0.88	1.04	0.91	0.71	1.16	1.71	2.34	2.91	1.77	3.24	3.03	1.98	0.1	0.04	-0.02	0.01	0.04	0.35	4.13	25.18	10.63	56.61	27.74	0.47	81.17	757.96	-37.38	1182.69	1099.28	20.81	14.4	28.31	-1.61	26.36	47.55	20.1	0.52
20NTPID-357	2	8.23	-0.93	46.55	35.85	0.21	0.69	0.72	1.47	0.69	0.94	1.5	1.12	1.01	0.88	1.19	1.96	1.72	2.07	2.13	2.51	2.54	2.97	2.32	0.17	0.04	-0.04	0.02	0.06	0.35	3.75	18.34	15.09	49.33	29.53	0.55	129.87	523.89	-86.45	1989.32	1715.31	24.5	23.04	19.56	-3.72	44.34	74.19	23.67	0.48
20NTPID-330	2.17	19.92	2.25	77.6	28.1	-0.08	0.97	1.06	1.11	1.33	1.2	0.99	1.07	1.56	1.12	1.43	1.33	0.97	2.45	2.64	2.18	3.58	3.2	1.82	0.16	0.07	0.09	0.02	0.05	-0.23	4.42	23.79	13.13	71.87	29.98	0.44	140.69	1268.58	210.28	3316.24	1344.5	-9.88	24.96	47.38	9.05	73.92	58.15	-9.54	0.75
20NTPID-153	3	22.4	-1.83	96.13	45.73	0.02	1.3	0.85	0.89	1.21	1.21	1.09	1.18	1.92	0.8	1.95	2.28	1.22	2.84	2.43	1.96	3.55	3.46	1.92	0.18	0.08	-0.09	0.03	0.06	0.05	5.17	22.37	11.75	75.13	35.07	0.46	194.81	1426.75	-171.34	4108.26	2188.2	2.29	34.56	53.28	-7.37	91.57	94.65	2.22	1.29
20NTPID-199	1.83	8.75	-2.73	50.22	35.24	0.18	0.99	0.58	1.17	0.84	0.99	1.3	0.99	1.1	0.77	1.17	1.86	1.66	2.47	1.91	2.26	2.8	3.02	2.15	0.14	0.05	-0.12	0.02	0.05	0.32	4.42	16.63	13.53	54.16	29.85	0.51	119.05	557.32	-255.45	2146.01	1686.2	20.94	21.12	20.81	-10.99	47.83	72.93	20.23	0.71
20NTPID-081	1.75	7.78	-0.2	40.55	14.4	-0.18	0.48	0.92	1.71	0.53	0.73	1.51	1.16	0.94	0.93	1.19	0.95	0.84	1.72	2.41	2.71	2.22	2.47	2.26	0.17	0.04	-0.01	0.02	0.04	-0.43	3.13	20.56	16.25	43.1	21.8	0.55	113.64	495.22	-18.69	1732.91	689	-21.42	20.16	18.49	-0.8	38.63	29.8	-20.69	0.28
20NTPID-316	1.25	8.15	7.73	35.23	20.85	0.1	0.88	0.79	1.29	0.82	0.78	1.04	0.88	0.99	1.61	0.89	1.23	1.45	2.34	2.23	2.42	2.76	2.56	1.9	0.1	0.04	0.23	0.02	0.04	0.21	4.13	19.18	14.66	50.56	23.7	0.45	81.17	519.11	721.96	1505.34	997.61	11.49	14.4	19.39	31.07	33.55	43.15	11.1	0.52
20NTPID-264	1	7.85	5.25	-17.9	-1.85	0.42	1.06	0.75	1.59	0.18	0.35	2.1	0.81	0.98	1.31	0.2	0.42	2.24	2.57	2.16	2.63	1.76	1.88	2.87	0.08	0.04	0.16	-0.04	-0.01	0.52	4.5	18.58	15.88	24.15	14.33	0.67	64.94	500	490.65	-764.96	-88.52	49.51	11.52	18.67	21.12	-17.05	-3.83	47.82	0.63
20NTPID-344	2	14.58	-6.28	43.16	28.5	0.11	0.79	1.19	0.74	0.54	0.75	1.52	1.08	1.2	0.53	1.24	1.71	1.44	2.22	2.74	1.87	2.26	2.6	2.29	0.16	0.05	-0.44	0.02	0.05	0.2	4	24.04	11.14	44.25	25.35	0.55	129.87	928.87	-586.45	1844.37	1363.64	13.18	23.04	34.69	-25.24	41.11	58.98	12.73	0.56
20NTPID-177	1.33	14.57	3.67	47.01	17.42	-0.15	0.97	0.8	0.79	0.64	0.81	1.39	0.89	1.36	1.31	1.25	1.05	0.88	2.45	2.27	1.85	2.46	2.61	2.16	0.11	0.06	0.16	0.02	0.04	-0.36	4.33	20.22	11.17	48.07	23.44	0.52	86.58	927.81	342.68	2008.9	833.33	-17.71	15.36	34.65	14.75	44.78	36.04	-17.11	0.61
20NTPID-164	1.5	6	1.25	22.9	11.05	0.01	0.93	0.88	0.99	0.61	0.64	1.15	0.93	0.87	1.04	0.74	0.84	1.18	2.39	2.36	2.06	2.42	2.33	1.97	0.12	0.03	0.05	0.01	0.03	0.01	4.25	20	12.38	42.6	20.13	0.47	97.4	382.17	116.82	978.63	528.71	0.69	17.28	14.27	5.03	21.81	22.87	0.67	0.6
20NTPID-076	2	4.65	3.35	45.65	7.13	-0.49	0.51	0.84	1.5	0.46	0.67	1.6	1.23	0.81	1.17	1.43	0.69	0.5	1.78	2.3	2.54	2.1	2.41	2.45	0.19	0.02	0.11	0.02	0.02	-1.46	3.25	19.38	15.3	42.25	20.09	0.61	129.87	296.18	313.08	1950.85	340.91	-57.33	23.04	11.06	13.48	43.48	14.75	-55.37	0.33
20NTPID-356	1.5	14.49	3.87	85.61	41.83	0.1	1.17	1.1	0.87	1.88	1.34	0.78	0.89	1.22	1.31	1.32	1.91	1.51	2.69	2.63	1.95	4.23	3.52	1.65	0.11	0.06	0.16	0.02	0.05	0.24	4.75	23.18	11.77	83.77	34.91	0.39	97.4	923.04	361.37	3658.48	2001.2	11.68	17.28	34.47	15.55	81.55	86.56	11.28	0.81
20NTPID-209	1	16.25	-3.1	51.75	27	0.09	0.83	0.77	1.2	1.2	0.95	0.86	0.84	1.51	0.75	1.02	1.43	1.46	2.28	2.24	2.29	3.35	2.86	1.73	0.09	0.07	-0.14	0.02	0.05	0.22	4	20.13	13.7	63.13	27.1	0.41	64.94	1035.03	-289.72	2211.54	1291.87	10.72	11.52	38.65	-12.47	49.3	55.88	10.35	0.46
20NTPID-230	1.33	11.03	-9.42	27.15	8.37	-0.19	0.69	0.81	0.56	0.59	1.01	1.86	0.94	1.14	0.36	0.83	0.68	0.85	2.06	2.26	1.76	2.36	2.96	2.5	0.12	0.05	-0.91	0.02	0.02	-0.4	3.67	19.72	10.44	42.63	24.58	0.61	86.58	702.76	-880.06	1160.26	400.32	-22.4	15.36	26.24	-37.88	25.86	17.32	-21.63	0.39
20NTPID-022	1.67	7.33	-0.62	41.33	6.22	-0.4	0.74	0.64	1.1	0.54	0.72	1.47	1.01	0.99	0.9	1.2	0.65	0.57	2.14	2	2.17	2.25	2.52	2.31	0.14	0.04	-0.03	0.02	0.02	-1.16	3.83	17.17	13.04	43.67	20.79	0.57	108.23	467.09	-57.63	1766.38	297.85	-46.7	19.2	17.44	-2.48	39.37	12.88	-45.11	0.47
20NTPID-346	1	11.55	3.38	35.4	38.53	0.43	0.83	0.84	0.82	0.49	0.69	1.53	0.84	1.16	1.27	1.08	2.64	2.55	2.28	2.3	1.89	2.15	2.69	2.51	0.09	0.05	0.14	0.02	0.06	0.59	4	20.1	11.39	40.95	27.84	0.59	64.94	735.67	315.42	1512.82	1843.3	51.09	11.52	27.47	13.58	33.72	79.73	49.35	0.46
20NTPID-191	2.25	17.25	1.15	73.65	39.43	-0.04	1.07	0.53	0.63	1.08	1.67	1.68	1.07	1.88	1.06	1.51	1.58	1.09	2.57	1.91	1.64	3.25	3.83	2.37	0.16	0.08	0.06	0.02	0.05	-0.08	4.63	17.55	9.9	65.9	36.89	0.57	146.1	1098.73	107.48	3147.44	1886.36	-4.67	25.92	41.03	4.63	70.16	81.59	-4.51	0.86
20NTPID-193	1.5	14.05	0.53	56.38	17.45	-0.11	1.04	0.73	1.06	0.98	0.82	0.92	0.91	1.37	0.98	1.21	1.04	0.9	2.54	2.17	2.13	3.03	2.63	1.76	0.11	0.06	0.02	0.02	0.04	-0.33	4.5	19.33	12.79	59.01	23.6	0.43	97.4	894.9	49.07	2409.19	834.93	-13.16	17.28	33.42	2.11	53.7	36.11	-12.71	0.7
20NTPID-030	2	-0.62	3.62	12.3	6.4	-0.02	0.79	0.42	1.45	0.54	0.88	1.78	1.08	0.61	1.2	0.59	0.64	1.13	2.22	1.67	2.5	2.33	2.79	2.44	0.16	-0.01	0.12	0.01	0.02	-0.04	4	13.64	15.06	39.15	22.9	0.59	129.87	-39.28	338.01	525.64	306.22	-2.45	23.04	-1.47	14.55	11.72	13.25	-2.36	0.56
20NTPID-278	2.5	3.75	7.18	51.3	26.6	-0.07	1.11	0.35	1.08	0.67	1.09	1.79	1.11	0.86	1.63	1.33	1.32	1.03	2.62	1.49	2.21	2.52	3.05	2.44	0.17	0.03	0.23	0.02	0.05	-0.14	4.75	12.63	13.41	49.95	28.5	0.59	162.34	238.85	670.56	2192.31	1272.73	-8.54	28.8	8.92	28.86	48.87	55.05	-8.25	0.96
20NTPID-243	1.58	13.88	-0.44	45.02	23.36	-0.02	0.63	0.81	0.8	0.7	0.97	1.5	1.02	1.31	0.9	1.14	1.24	1.13	1.97	2.28	1.86	2.57	2.86	2.24	0.14	0.06	-0.02	0.02	0.04	-0.04	3.54	20.19	11.15	49.46	26.45	0.54	102.81	884.29	-41.28	1923.79	1117.62	-2.16	18.24	33.02	-1.78	42.88	48.34	-2.09	0.37
20NTPID-004	0.5	1.9	-4.33	-0.52	-8.98	-0.26	0.56	0.65	1.29	0.39	0.52	1.45	0.76	0.72	0.69	0.42	0.29	0.72	1.87	2.05	2.39	2.1	2.52	2.23	0.06	0.01	-0.2	0	-0.05	-0.69	3.25	17.03	14.29	32.99	18.06	0.55	32.47	121.02	-404.21	-22.44	-429.43	-30.99	5.76	4.52	-17.4	-0.5	-18.57	-29.93	0.22
20NTPID-282	2.25	4.9	0.88	67.83	34	0.04	0.95	0.55	1.19	0.86	0.87	1.1	1.1	0.88	1	1.57	1.94	1.29	2.42	1.86	2.26	2.91	2.84	1.93	0.16	0.03	0.03	0.02	0.06	0.1	4.38	15.75	13.56	59.39	28.2	0.46	146.1	312.1	81.78	2898.5	1626.79	5.27	25.92	11.66	3.52	64.61	70.36	5.09	0.75
20NTPID-321	2.17	10.68	8.16	31.54	21.15	0.12	0.97	0.69	1.03	0.61	0.72	1.3	1.07	1.17	1.78	0.91	1.29	1.48	2.45	2.08	2.18	2.38	2.48	2.13	0.16	0.05	0.26	0.02	0.05	0.23	4.42	18.24	13.25	43.8	23.08	0.51	140.69	679.94	762.46	1347.93	1011.96	13.99	24.96	25.39	32.82	30.05	43.77	13.52	0.75
20NTPID-305	1.33	4.5	-2	26.43	15.15	0.09	0.82	0.82	1.37	0.51	0.45	0.96	0.91	0.81	0.82	0.85	1.19	1.45	2.26	2.28	2.43	2.19	1.95	1.82	0.11	0.02	-0.08	0.02	0.04	0.21	4	19.15	14.57	39.78	17.88	0.43	86.58	286.62	-186.92	1129.63	724.88	10.88	15.36	10.7	-8.05	25.18	31.35	10.51	0.49
20NTPID-175	1	8.13	-1.98	28.28	1.83	-0.34	0.83	0.58	0.62	0.6	0.86	1.57	0.84	1.06	0.77	0.85	0.52	0.64	2.28	1.91	1.65	2.38	2.84	2.35	0.09	0.05	-0.12	0.02	0.01	-0.89	4	16.56	9.86	43.09	22.46	0.58	64.94	517.52	-184.58	1208.33	87.32	-39.52	11.52	19.33	-7.94	26.93	3.78	-38.17	0.46
20NTPID-043	1.75	6.19	-2.6	34.73	1.61	-0.39	0.48	0.79	1.52	0.54	0.59	1.19	1.16	0.89	0.79	1.02	0.52	0.53	1.72	2.23	2.57	2.25	2.34	2.09	0.17	0.03	-0.1	0.02	0.01	-1.29	3.13	18.97	15.4	42.37	18.53	0.52	113.64	394.37	-242.99	1484.33	76.95	-45.33	20.16	14.73	-10.46	33.09	3.33	-43.79	0.28
20NTPID-236	1.67	14.33	-2.12	43.6	22.63	0.05	0.88	1.26	0.41	0.94	0.92	1.07	0.98	1.17	0.72	0.98	1.23	1.3	2.33	2.81	1.34	2.97	2.79	1.91	0.13	0.05	-0.17	0.02	0.04	0.11	4.17	24.63	8.01	55.43	25.82	0.46	108.23	912.95	-197.82	1863.25	1082.93	5.84	19.2	34.09	-8.51	41.53	46.84	5.64	0.59
20NTPID-266	1.5	16.47	3.72	61.38	33.25	0.01	0.93	0.44	1.36	0.41	0.56	1.49	0.93	1.96	1.21	2.2	2.49	1.18	2.39	1.76	2.42	2.11	2.39	2.24	0.12	0.08	0.13	0.03	0.06	0.01	4.25	16.23	14.61	45.54	24.58	0.54	97.4	1048.83	347.35	2623.22	1590.91	0.6	17.28	39.17	14.95	58.47	68.81	0.58	0.6
20NTPID-201	3.25	3.35	1.3	11.75	1.63	-0.13	1.12	0.48	1.42	0.42	0.53	1.39	1.3	0.81	1.03	0.6	0.53	0.91	2.65	1.74	2.47	2.04	2.22	2.15	0.2	0.02	0.05	0.01	0.01	-0.31	4.88	14.63	14.85	34.43	17.59	0.52	211.04	213.38	121.5	502.14	77.75	-15.41	37.44	7.97	5.23	11.19	3.36	-14.89	1.16
20NTPID-350	1.33	17.7	1.17	47.1	38.77	0.32	1.13	0.76	0.46	0.72	0.71	1.08	0.87	1.63	1.08	1.18	2.61	2.31	2.65	2.25	1.4	2.6	2.72	2.07	0.1	0.07	0.07	0.02	0.06	0.54	4.67	20.35	8.42	50.38	28.12	0.48	86.58	1127.39	109.03	2012.82	1854.86	37.29	15.36	42.1	4.69	44.87	80.23	36.02	0.75
20NTPID-259	0.5	3.25	5.25	16.5	10.8	0.05	0.95	0.46	1.47	0.34	0.49	1.56	0.73	0.8	1.33	0.73	0.9	1.29	2.46	1.71	2.53	1.81	2.03	2.3	0.04	0.02	0.16	0.01	0.03	0.1	4.25	14.38	15.28	31.85	17.75	0.55	32.47	207.01	490.65	705.13	516.75	6.35	5.76	7.73	21.12	15.72	22.35	6.14	0.49
20NTPID-149	1.75	7.23	1.6	44.68	9.7	-0.27	0.56	0.78	1.58	0.52	0.52	1.09	1.11	0.94	1.04	1.31	0.83	0.66	1.87	2.21	2.6	2.23	2.1	1.95	0.16	0.04	0.05	0.02	0.03	-0.83	3.38	18.86	15.63	44.06	18.13	0.48	113.64	460.19	149.53	1909.19	464.11	-31.18	20.16	17.19	6.44	42.56	20.07	-30.12	0.34
20NTPID-018	1.92	3.79	5.12	25.13	5.7	-0.27	0.53	0.55	1.51	0.45	0.8	1.95	1.18	0.82	1.31	0.86	0.62	0.75	1.81	1.87	2.56	2.05	2.66	2.58	0.18	0.03	0.16	0.02	0.02	-0.6	3.29	15.73	15.49	37.26	21.75	0.63	124.46	241.51	478.19	1073.72	272.73	-31.94	22.08	9.02	20.58	23.93	11.8	-30.85	0.34
20NTPID-038	2.25	4.45	-0.4	24.15	-2.13	-0.49	0.54	0.58	1.37	0.38	0.55	1.59	1.3	0.84	0.91	0.89	0.43	0.5	1.83	1.92	2.42	1.89	2.35	2.45	0.2	0.03	-0.02	0.02	-0.01	-1.45	3.38	16.23	14.53	34.53	17.99	0.61	146.1	283.44	-37.38	1032.05	-101.67	-57.1	25.92	10.59	-1.61	23	-4.4	-55.15	0.39
20NTPID-114	1.75	2.25	3.95	24.85	4.43	-0.36	0.56	0.62	1.62	0.28	0.46	1.79	1.11	0.73	1.21	1.02	0.63	0.64	1.87	2	2.64	1.62	2.01	2.5	0.16	0.01	0.12	0.02	0.02	-0.89	3.38	16.6	15.93	30.48	16.51	0.61	113.64	143.31	369.16	1061.97	211.72	-41.85	20.16	5.35	15.89	23.67	9.16	-40.43	0.34
20NTPID-166	2	10.38	-2.65	43.23	8.93	-0.21	0.79	0.81	1.1	0.56	0.44	0.86	1.08	1.1	0.77	1.23	0.83	0.71	2.22	2.25	2.18	2.29	1.93	1.73	0.16	0.05	-0.13	0.02	0.03	-0.71	4	19.56	13.08	44.74	16.64	0.42	129.87	660.83	-247.66	1847.22	427.03	-24.53	23.04	24.68	-10.66	41.17	18.47	-23.69	0.56
20NTPID-232	1.75	12.15	0.6	68.38	38.25	0.13	0.86	0.74	0.56	0.88	0.81	1.01	1	1.24	1	1.57	2.35	1.57	2.3	2.17	1.55	2.94	2.84	1.88	0.14	0.06	0.03	0.02	0.06	0.28	4.13	19.13	9.3	59.89	28.93	0.45	113.64	773.89	56.07	2922.01	1830.14	15.23	20.16	28.9	2.41	65.13	79.16	14.71	0.58
20NTPID-106	2	11.85	0.9	63.63	11.88	-0.25	0.79	0.91	1.33	0.54	0.34	0.69	1.08	1.15	1	1.93	1.09	0.59	2.22	2.39	2.39	2.37	1.69	1.57	0.16	0.05	0.03	0.03	0.04	-1.06	4	20.88	14.35	49.99	15.26	0.39	129.87	754.78	84.11	2719.02	568.18	-29.87	23.04	28.19	3.62	60.61	24.58	-28.85	0.56
20NTPID-072	2	8.38	6.95	64.38	21.9	-0.15	0.69	0.82	1.09	0.51	0.49	1.04	1.12	0.99	1.6	2.02	1.63	0.84	2.07	2.26	2.22	2.33	2.08	1.87	0.17	0.04	0.23	0.03	0.05	-0.43	3.75	19.44	13.43	49.49	20.1	0.45	129.87	533.44	649.53	2751.07	1047.85	-17.5	23.04	19.92	27.96	61.32	45.32	-16.9	0.48
20NTPID-157	1.25	13.15	2.83	38.55	28.9	0.21	0.88	0.78	0.4	0.53	0.65	1.34	0.88	1.28	1.35	1.13	1.9	1.75	2.34	2.23	1.32	2.23	2.45	2.2	0.1	0.06	0.17	0.02	0.05	0.36	4.13	19.75	7.96	42.78	24.25	0.52	81.17	837.58	264.02	1647.44	1382.78	24.31	14.4	31.28	11.36	36.72	59.81	23.49	0.52
20NTPID-261	2.08	10.92	0.56	34.51	17.92	0.04	0.67	0.8	1.31	0.38	0.4	1.18	1.16	1.13	0.98	1.2	1.45	1.27	2.04	2.24	2.37	1.88	1.87	2	0.17	0.05	0.02	0.02	0.05	0.09	3.71	19.59	14.25	36.52	17.79	0.48	135.28	695.33	52.18	1474.72	857.26	4.58	24	25.97	2.25	32.87	37.08	4.43	0.47
20NTPID-117	1.75	6.95	0.4	43.08	9.5	-0.26	0.56	0.69	1.91	0.43	0.39	1.02	1.11	0.95	0.96	1.4	0.89	0.66	1.87	2.08	2.86	2.02	1.82	1.88	0.16	0.04	0.01	0.02	0.03	-0.84	3.38	17.78	17.2	40.44	15.9	0.46	113.64	442.68	37.38	1840.81	454.55	-30.21	20.16	16.53	1.61	41.03	19.66	-29.18	0.34
20NTPID-250	0.75	19.48	2.15	54.63	19.75	-0.07	0.89	0.89	0.42	0.69	0.6	0.95	0.78	1.65	1.23	1.4	1.32	0.98	2.37	2.44	1.35	2.57	2.26	1.79	0.07	0.07	0.13	0.02	0.05	-0.2	4.13	22.11	8.13	51.34	21.13	0.43	48.7	1240.45	200.93	2334.4	944.98	-8.72	8.64	46.32	8.65	52.03	40.87	-8.42	0.47
20NTPID-178	1.75	19.31	5.67	72.46	32.12	0.03	0.76	0.91	0.91	0.52	0.44	0.92	1.03	1.62	1.51	2.34	2.8	1.25	2.16	2.45	2.01	2.41	2.18	1.76	0.15	0.07	0.21	0.03	0.06	0.07	3.88	22.22	12.17	52.5	22.69	0.42	113.64	1229.83	529.6	3096.51	1536.68	3.41	20.16	45.93	22.79	69.02	66.47	3.29	0.49
20NTPID-256	1.33	12.63	0.03	28.4	22.37	0.15	0.82	0.73	0.41	0.39	0.64	1.8	0.91	1.28	0.94	0.99	1.44	1.52	2.26	2.15	1.32	1.9	2.35	2.51	0.11	0.06	0	0.02	0.05	0.25	4	18.98	7.95	35.67	22.32	0.6	86.58	804.67	3.12	1213.68	1070.18	18.02	15.36	30.05	0.13	27.05	46.29	17.4	0.49
20NTPID-219	2.08	18.57	3.03	64.81	27.53	-0.02	1.12	0.47	0.77	0.83	0.77	1.03	1.02	2.16	1.24	1.53	1.62	1.11	2.63	1.84	1.82	2.84	2.62	1.85	0.14	0.08	0.13	0.02	0.05	-0.06	4.71	17.12	11.01	57.67	25.33	0.45	135.28	1182.59	282.71	2769.59	1317.38	-2.79	24	44.16	12.17	61.73	56.98	-2.69	0.88
20NTPID-026	2.25	0.68	0.15	32.23	1.13	-0.42	0.54	0.73	0.94	0.44	0.48	1.22	1.3	0.66	0.95	1.05	0.51	0.51	1.83	2.19	2	2.02	2.13	2.13	0.2	0	0.01	0.02	0	-1.41	3.38	18.01	12.03	38.24	16.83	0.53	146.1	42.99	14.02	1377.14	54.23	-48.83	25.92	1.61	0.6	30.7	2.35	-47.17	0.39
20NTPID-326	1.17	8.1	3.38	29.2	6.75	-0.12	0.79	0.66	1.65	0.52	0.37	0.78	0.88	1.02	1.16	0.91	0.76	0.87	2.22	2.03	2.66	2.2	1.78	1.62	0.1	0.04	0.11	0.02	0.03	-0.38	3.92	17.55	16.06	40.5	15.08	0.39	75.76	515.92	316.2	1247.86	322.97	-13.75	13.44	19.27	13.61	27.81	13.97	-13.28	0.45
20NTPID-131	0.58	4.85	-2.52	7.48	-2.42	-0.26	0.49	0.63	1.17	0.25	0.38	1.68	0.79	0.85	0.78	0.57	0.41	0.75	1.74	1.99	2.25	1.58	1.97	2.39	0.07	0.03	-0.11	0.01	-0.01	-0.61	3.04	16.88	13.49	26.39	14.94	0.58	37.88	308.92	-235.2	319.8	-115.63	-30.27	6.72	11.54	-10.12	7.13	-5	-29.24	0.19
20NTPID-011	1.75	2.3	0.53	14.6	4.08	-0.13	0.56	0.65	1.67	0.24	0.31	1.4	1.11	0.73	0.97	0.75	0.65	0.91	1.87	2.05	2.68	1.52	1.65	2.16	0.16	0.01	0.02	0.01	0.02	-0.32	3.38	17.03	16.09	26.93	13.64	0.52	113.64	146.5	49.07	623.93	194.98	-15.66	20.16	5.47	2.11	13.91	8.43	-15.12	0.34
20NTPID-046	0.5	4.38	-1.93	8.22	-2.2	-0.19	0.56	0.96	1.15	0.35	0.32	1	0.76	0.79	0.81	0.56	0.41	0.76	1.87	2.47	2.23	1.88	1.8	1.84	0.06	0.02	-0.09	0.01	-0.01	-0.58	3.25	20.71	13.39	31.21	13.65	0.45	32.47	278.66	-179.91	351.5	-105.26	-22.24	5.76	10.41	-7.74	7.83	-4.55	-21.48	0.22
20NTPID-061	2	4.05	5.03	30.35	15.55	-0.09	0.42	0.56	1.77	0.33	0.59	1.94	1.3	0.83	1.27	1.12	1.08	1.01	1.63	1.89	2.77	1.77	2.23	2.55	0.2	0.03	0.15	0.02	0.04	-0.17	3	15.93	16.71	33.95	20.18	0.61	129.87	257.96	469.63	1297.01	744.02	-10.76	23.04	9.63	20.21	28.91	32.18	-10.4	0.27
20NTPID-172	0	6.95	-10.63	-5.47	-11.67	-0.24	0.85	0.65	0.7	0.54	0.38	0.78	0.65	0.96	0.35	0.37	0.22	0.63	2.34	2.02	1.97	2.52	2.32	1.66	0	0.04	-0.93	0	-0.08	-0.93	4	17.28	11.69	38.57	16.07	0.41	0	442.68	-992.99	-233.62	-558.21	-28.79	0	16.53	-42.74	-5.21	-24.14	-27.81	0.36
20NTPID-319	0.75	-1	-0.85	16.15	10.84	0.09	0.69	0.42	1.32	0.43	0.47	1.18	0.8	0.59	0.89	0.68	0.92	1.4	2.07	1.67	2.38	2.05	1.98	2.01	0.07	-0.01	-0.03	0.01	0.03	0.18	3.63	13.58	14.3	35.43	17.35	0.48	48.7	-63.69	-79.44	690.17	518.74	10.28	8.64	-2.38	-3.42	15.38	22.44	9.93	0.33
20NTPID-045	2.25	6.58	0.85	36.75	13.48	-0.11	0.73	0.7	1.01	0.41	0.43	1.16	1.18	0.93	1.01	1.22	1.09	0.94	2.13	2.09	2.08	1.96	1.91	1.97	0.18	0.04	0.04	0.02	0.04	-0.27	3.88	17.84	12.53	38.25	17.26	0.48	146.1	418.79	79.44	1570.51	644.74	-12.44	25.92	15.64	3.42	35.01	27.89	-12.01	0.55
20NTPID-214	0.5	3.18	-4.65	17.88	11.08	0.08	0.95	0.54	0.48	0.55	0.53	1.04	0.73	0.79	0.55	0.67	0.89	1.38	2.46	1.85	1.5	2.32	2.1	1.89	0.04	0.02	-0.39	0.01	0.03	0.17	4.25	15.49	8.93	40.09	18.39	0.45	32.47	202.23	-434.58	764.25	530.3	8.89	5.76	7.55	-18.7	17.03	22.94	8.59	0.49
20NTPID-192	1.67	7.67	0.2	42.6	18.23	0.01	0.88	0.78	0.57	0.66	0.54	0.9	0.98	0.96	0.96	1.12	1.29	1.2	2.33	2.22	1.56	2.48	2.14	1.74	0.13	0.04	0.01	0.02	0.05	0.03	4.17	19	9.37	47.63	19.95	0.42	108.23	488.32	18.69	1820.51	872.41	1.21	19.2	18.24	0.8	40.58	37.73	1.17	0.59
20NTPID-248	0.33	18.8	1.2	44.3	26.2	0.14	0.78	0.88	0.39	0.47	0.45	1.05	0.71	1.61	1.1	1.38	2.11	1.6	2.22	2.42	1.29	2.11	2.07	1.92	0.03	0.07	0.08	0.02	0.06	0.29	3.83	21.87	7.77	42.15	20.8	0.46	21.65	1197.45	112.15	1893.16	1253.59	16.73	3.84	44.72	4.83	42.2	54.22	16.16	0.35
20NTPID-185	2.58	18.08	5.29	61.15	34.48	0.2	0.74	0.93	0.73	0.53	0.39	0.8	1.28	1.52	1.54	1.84	3.4	1.93	2.16	2.47	1.81	2.34	2.15	1.72	0.2	0.07	0.22	0.02	0.06	0.43	3.96	22.21	10.98	49.08	22.91	0.41	167.75	1151.8	494.55	2613.25	1649.92	23.27	29.76	43.01	21.29	58.25	71.36	22.47	0.62
20NTPID-170	0.58	9.25	0.26	28.8	6.96	-0.15	0.83	0.62	0.39	0.64	0.67	1.15	0.75	1.11	0.97	0.84	0.68	0.85	2.28	1.97	1.3	2.45	2.41	1.96	0.05	0.05	0.02	0.02	0.02	-0.42	3.96	17.13	7.8	44.3	20.05	0.48	37.88	589.17	24.14	1230.77	332.93	-18.04	6.72	22	1.04	27.43	14.4	-17.42	0.4
20NTPID-352	1.33	13.5	-3.83	13.87	-2.77	-0.22	1.3	0.61	0.59	0.52	0.38	0.8	0.85	1.43	0.63	0.62	0.4	0.67	2.84	1.98	1.63	2.27	1.98	1.67	0.09	0.06	-0.27	0.01	-0.01	-0.8	5	17.75	9.75	38.47	14.95	0.41	86.58	859.87	-358.26	592.59	-132.38	-25.78	15.36	32.11	-15.42	13.21	-5.73	-24.9	0.91
20NTPID-325	2	13.57	0.67	51.7	8	-0.19	0.66	0.87	1.32	0.61	0.29	0.52	1.14	1.26	0.98	1.41	0.88	0.65	2.02	2.35	2.38	2.42	1.56	1.35	0.17	0.06	0.03	0.02	0.03	-0.86	3.67	20.72	14.3	48.42	13.6	0.33	129.87	864.12	62.31	2209.4	382.78	-22.17	23.04	32.27	2.68	49.25	16.56	-21.41	0.45
20NTPID-155	1.67	15.7	1.4	54.97	32.33	0.17	0.74	0.75	0.54	0.77	0.62	0.88	1.01	1.48	1.09	1.33	2.24	1.76	2.14	2.21	1.53	2.71	2.47	1.79	0.14	0.07	0.08	0.02	0.06	0.36	3.83	19.85	9.2	53.58	24.97	0.42	108.23	1000	130.84	2349	1547.05	20.03	19.2	37.35	5.63	52.36	66.92	19.35	0.47
20NTPID-010	1.25	-0.28	-2	20.98	1.05	-0.32	0.58	0.45	1.3	0.34	0.42	1.36	0.95	0.63	0.82	0.84	0.51	0.64	1.9	1.72	2.37	1.78	1.97	2.18	0.12	0	-0.08	0.02	0	-0.91	3.38	14.06	14.2	32.19	15.6	0.54	81.17	-17.52	-186.92	896.37	50.24	-37.28	14.4	-0.65	-8.05	19.98	2.17	-36.01	0.3
20NTPID-241	1	8.18	-2.3	-0.27	1	0.03	0.73	1.03	0.59	0.4	0.37	1.01	0.85	0.94	0.74	0.42	0.51	1.26	2.13	2.54	1.6	2.1	1.85	1.85	0.09	0.04	-0.15	0	0	0.08	3.75	21.74	9.6	33.01	14.63	0.44	64.94	520.7	-214.95	-11.75	47.85	4	11.52	19.45	-9.25	-0.26	2.07	3.86	0.38
20NTPID-154	1.33	8.8	5.18	26.87	22.85	0.24	0.69	0.69	0.79	0.39	0.49	1.38	0.94	1.05	1.5	0.95	1.71	1.87	2.06	2.08	1.87	1.9	2.09	2.25	0.12	0.05	0.21	0.02	0.05	0.41	3.67	18	11.34	35.33	20.38	0.53	86.58	560.51	484.42	1148.15	1093.3	28.64	15.36	20.93	20.85	25.59	47.29	27.66	0.39
20NTPID-025	2.25	8.98	6.88	53.35	25.05	-0.14	0.54	0.5	1.6	0.28	0.42	1.66	1.3	1.16	1.45	2.39	2.08	0.91	1.83	1.77	2.66	1.76	2	2.36	0.2	0.05	0.2	0.03	0.06	-0.31	3.38	15.49	16.11	38.35	20.03	0.57	146.1	571.66	642.52	2279.91	1198.56	-16.68	25.92	21.35	27.65	50.82	51.84	-16.12	0.39
20NTPID-121	1.75	8.9	4.3	37.28	20.68	0.02	0.56	0.6	1.19	0.3	0.42	1.5	1.11	1.1	1.29	1.44	1.66	1.21	1.87	1.94	2.27	1.72	1.93	2.25	0.16	0.05	0.15	0.02	0.05	0.03	3.38	16.9	13.73	34.46	18.74	0.54	113.64	566.88	401.87	1592.95	989.23	1.97	20.16	21.17	17.3	35.51	42.79	1.9	0.34
20NTPID-006	2.25	3	0.83	22.98	7.45	-0.18	0.54	0.55	1.27	0.31	0.45	1.61	1.3	0.78	1	0.93	0.76	0.85	1.83	1.87	2.33	1.69	1.96	2.33	0.2	0.02	0.03	0.02	0.03	-0.4	3.38	15.63	13.99	31.21	16.63	0.57	146.1	191.08	77.1	981.84	356.46	-20.87	25.92	7.14	3.32	21.89	15.42	-20.16	0.39
20NTPID-160	0.25	12.05	-6.78	15.08	0.7	-0.19	0.79	0.69	0.92	0.35	0.32	1	0.69	1.26	0.54	0.69	0.51	0.76	2.25	2.09	2.08	1.84	1.73	1.84	0.02	0.06	-0.42	0.01	0	-0.58	3.88	18.48	12.39	31.96	13.65	0.45	16.23	767.52	-633.18	644.23	33.49	-22.36	2.88	28.66	-27.25	14.36	1.45	-21.6	0.35
20NTPID-115	1.92	6.57	2.31	42.66	15.88	-0.12	0.53	0.7	1.45	0.35	0.38	1.17	1.18	0.93	1.1	1.54	1.34	0.91	1.81	2.1	2.49	1.86	1.8	1.98	0.18	0.04	0.08	0.02	0.05	-0.32	3.29	17.92	15.02	37.8	16.84	0.48	124.46	418.26	215.73	1823.01	759.57	-14.29	22.08	15.62	9.29	40.63	32.85	-13.8	0.34
20NTPID-040	2	2.73	2.73	26.7	3.4	-0.25	0.66	0.59	1.69	0.4	0.37	1.01	1.14	0.76	1.11	0.94	0.61	0.67	2.02	1.94	2.69	1.93	1.81	1.87	0.17	0.02	0.09	0.02	0.02	-0.8	3.67	16.17	16.2	35.75	14.73	0.46	129.87	174.1	255.45	1141.03	162.68	-29.08	23.04	6.5	10.99	25.43	7.04	-28.09	0.45
20NTPID-023	1.75	4.15	3.75	28.18	14.03	-0.19	0.56	0.47	1.1	0.24	0.54	2.45	1.11	0.85	1.25	1.21	1.04	0.89	1.87	1.72	2.19	1.51	2.13	2.86	0.16	0.03	0.14	0.02	0.04	-0.34	3.38	14.55	13.2	29.46	19.14	0.69	113.64	264.33	350.47	1204.06	671.05	-22.14	20.16	9.87	15.08	26.84	29.03	-21.38	0.34
20NTPID-049	1.25	4.18	1.73	24.35	12.33	-0.04	0.58	0.39	1.29	0.33	0.5	1.62	0.95	0.88	1.06	0.94	0.98	1.09	1.9	1.57	2.35	1.77	2.04	2.33	0.12	0.03	0.06	0.02	0.04	-0.08	3.38	13.31	14.14	32.7	18.09	0.56	81.17	265.92	161.21	1040.6	589.71	-4.78	14.4	9.93	6.94	23.19	25.51	-4.61	0.3
20NTPID-005	1.75	8.23	2.4	31.98	11	-0.09	0.56	0.62	1.71	0.42	0.4	1.04	1.11	1.05	1.09	1.06	0.97	0.96	1.87	1.97	2.7	1.98	1.83	1.87	0.16	0.05	0.08	0.02	0.04	-0.24	3.38	17.01	16.28	37.64	16.25	0.45	113.64	523.89	224.3	1366.45	526.32	-10.7	20.16	19.56	9.65	30.46	22.76	-10.33	0.34
20NTPID-003	1.5	0.18	-0.9	9.85	-0.23	-0.21	0.53	0.58	1.19	0.24	0.33	1.49	1.04	0.65	0.88	0.62	0.47	0.79	1.81	1.95	2.26	1.55	1.79	2.25	0.15	0	-0.04	0.01	0	-0.52	3.25	16.01	13.55	26.43	13.94	0.55	97.4	11.15	-84.11	420.94	-10.77	-25	17.28	0.42	-3.62	9.38	-0.47	-24.15	0.29
20NTPID-042	2.08	2.86	1.96	29.12	7.65	-0.21	0.52	0.63	1.85	0.3	0.32	1.19	1.25	0.76	1.06	1.14	0.83	0.76	1.8	2	2.82	1.67	1.66	2.02	0.19	0.02	0.06	0.02	0.03	-0.58	3.29	16.7	16.95	32.11	14.28	0.49	135.28	182.06	183.02	1244.3	366.03	-24.42	24	6.8	7.88	27.74	15.83	-23.59	0.35
20NTPID-364	1.75	4.95	1.63	20.95	17.15	0.2	0.76	0.66	0.75	0.44	0.43	1.07	1.03	0.85	1.09	0.78	1.35	1.82	2.16	2.04	1.8	2.04	1.92	1.98	0.15	0.03	0.08	0.01	0.05	0.39	3.88	17.28	10.81	36.33	18.03	0.47	113.64	315.29	151.87	895.3	820.57	23.86	20.16	11.77	6.54	19.96	35.49	23.05	0.49
20NTPID-161	1.25	8.8	4.08	34.1	21.95	0.15	0.68	0.9	0.45	0.4	0.43	1.16	0.92	0.99	1.52	1.14	1.76	1.6	2.04	2.37	1.42	1.95	1.97	2.02	0.12	0.04	0.21	0.02	0.05	0.29	3.63	20.4	8.59	37.45	19.23	0.48	81.17	560.51	380.84	1457.26	1050.24	17.61	14.4	20.93	16.39	32.48	45.43	17.01	0.37
20NTPID-225	2	15.25	2.05	64.7	24.85	-0.04	0.69	0.87	0.37	0.66	0.54	0.9	1.12	1.37	1.23	1.74	1.77	1.06	2.07	2.36	1.27	2.58	2.22	1.73	0.17	0.06	0.13	0.02	0.05	-0.11	3.75	21.03	7.65	53.53	21.7	0.42	129.87	971.34	191.59	2764.96	1189	-4.78	23.04	36.27	8.25	61.63	51.43	-4.62	0.48
20NTPID-355	1.25	8.05	-3.8	21.25	9.4	0.02	0.68	0.86	0.86	0.43	0.33	0.85	0.92	0.97	0.68	0.79	0.93	1.24	2.04	2.31	1.96	2.02	1.68	1.69	0.12	0.04	-0.22	0.01	0.04	0.06	3.63	19.85	11.7	36.13	14.75	0.41	81.17	512.74	-355.14	908.12	449.76	2.58	14.4	19.15	-15.29	20.24	19.45	2.49	0.37
20NTPID-182	0.5	10.33	-1	37.43	21.5	0.15	0.74	0.63	0.84	0.69	0.46	0.72	0.74	1.18	0.86	0.99	1.66	1.75	2.16	1.99	1.9	2.54	2.01	1.62	0.05	0.05	-0.05	0.02	0.05	0.36	3.75	17.44	11.4	47.44	19.53	0.38	32.47	657.64	-93.46	1599.36	1028.71	17.9	5.76	24.56	-4.02	35.65	44.5	17.29	0.34
20NTPID-136	2	9.73	2.45	57.05	20.03	-0.13	0.6	0.63	1.18	0.41	0.38	1.03	1.17	1.14	1.13	2.01	1.69	0.87	1.92	1.99	2.25	2.07	1.85	1.86	0.18	0.05	0.09	0.03	0.05	-0.37	3.5	17.36	13.55	43.95	17.99	0.45	129.87	619.43	228.97	2438.03	958.13	-15.37	23.04	23.13	9.86	54.34	41.44	-14.85	0.4
20NTPID-142	2.25	6.5	0.98	48.4	14.05	-0.11	0.45	0.82	1.12	0.62	0.45	0.8	1.38	0.9	1.01	1.3	1.11	0.89	1.69	2.27	2.19	2.42	1.95	1.64	0.21	0.03	0.04	0.02	0.04	-0.34	3.13	19.33	13.19	47.85	17.73	0.4	146.1	414.01	91.12	2068.38	672.25	-12.81	25.92	15.46	3.92	46.1	29.08	-12.38	0.32
20NTPID-240	1	3.91	-5.39	28.57	5.33	-0.26	0.64	0.67	0.43	0.39	0.44	1.25	0.87	0.8	0.49	1	0.67	0.7	1.99	2.06	1.44	1.9	1.96	2.08	0.1	0.02	-0.51	0.02	0.02	-0.74	3.5	17.32	8.57	35.62	16.26	0.51	64.94	248.94	-503.89	1220.8	254.78	-30.38	11.52	9.3	-21.69	27.21	11.02	-29.35	0.32
20NTPID-216	2.5	15.5	2.68	88.48	47.65	0.17	0.66	0.66	0.59	0.66	0.54	0.89	1.3	1.54	1.24	2.64	4.39	1.74	2.04	2.08	1.6	2.77	2.72	1.79	0.2	0.07	0.14	0.03	0.07	0.35	3.75	18.75	9.66	61.36	29.68	0.42	162.34	987.26	250	3780.98	2279.9	19.41	28.8	36.87	10.76	84.28	98.61	18.75	0.53
20NTPID-009	2.25	3.7	7.1	29.7	5.38	-0.31	0.63	0.46	1.09	0.35	0.43	1.35	1.24	0.83	1.61	1.08	0.67	0.65	1.98	1.71	2.22	1.8	1.93	2.18	0.19	0.03	0.23	0.02	0.02	-0.87	3.63	14.45	13.45	34.23	16.01	0.53	146.1	235.67	663.55	1269.23	257.18	-36.08	25.92	8.8	28.56	28.29	11.12	-34.85	0.46
20NTPID-103	1	3.1	1.08	12.58	-2.4	-0.3	0.64	0.65	1.1	0.27	0.26	1.07	0.87	0.77	1.02	0.68	0.4	0.61	1.99	2.04	2.17	1.62	1.65	1.95	0.1	0.02	0.04	0.01	-0.02	-0.99	3.5	17.05	13.04	28.04	12.48	0.48	64.94	197.45	100.47	537.39	-114.83	-35.32	11.52	7.37	4.32	11.98	-4.97	-34.12	0.32
20NTPID-047	1.67	3.37	6.83	28.03	11.17	0	0.74	0.66	0.86	0.54	0.41	0.83	1.01	0.78	1.69	0.87	0.97	1.16	2.14	2.05	1.98	2.25	1.86	1.68	0.14	0.02	0.25	0.02	0.04	-0.01	3.83	17.15	12.02	41.05	16.48	0.4	108.23	214.44	638.63	1198.01	534.29	-0.29	19.2	8.01	27.49	26.7	23.11	-0.28	0.47
20NTPID-143	2	6.2	5.73	27.58	12.38	-0.09	0.42	0.71	1.3	0.25	0.35	1.5	1.3	0.91	1.4	1.17	1.12	1	1.63	2.12	2.39	1.54	1.7	2.24	0.2	0.03	0.18	0.02	0.04	-0.19	3	18.03	14.46	29.74	15.49	0.54	129.87	394.9	535.05	1178.42	592.11	-10.01	23.04	14.75	23.03	26.27	25.61	-9.67	0.27
20NTPID-135	1.5	4.2	-1.38	32	7.13	-0.17	0.45	0.79	0.81	0.53	0.48	0.99	1.08	0.8	0.83	0.97	0.73	0.79	1.66	2.24	1.87	2.22	2.02	1.83	0.16	0.02	-0.07	0.02	0.03	-0.52	3	18.78	11.21	41.43	17.06	0.45	97.4	267.52	-128.5	1367.52	340.91	-20.21	17.28	9.99	-5.53	30.48	14.75	-19.52	0.24
20NTPID-110	1.75	7.15	1.98	24.4	1.93	-0.45	0.48	0.72	1.33	0.2	0.25	1.39	1.16	0.95	1.08	1.17	0.56	0.5	1.72	2.12	2.39	1.36	1.5	2.28	0.17	0.04	0.07	0.02	0.01	-1.45	3.13	18.18	14.36	26.23	12.06	0.57	113.64	455.41	184.58	1042.74	92.11	-53.23	20.16	17.01	7.94	23.24	3.98	-51.42	0.28
20NTPID-020	1.25	3.6	-0.15	3.43	-8.05	-0.48	0.34	0.69	1	0.16	0.27	1.79	1.06	0.79	0.93	0.5	0.25	0.53	1.46	2.09	2.07	1.31	1.86	2.57	0.15	0.02	-0.01	0	-0.06	-1.32	2.63	17.5	12.45	21.26	13.13	0.64	81.17	229.3	-14.02	146.37	-385.17	-56.61	14.4	8.56	-0.6	3.26	-16.66	-54.68	0.16
20NTPID-242	0.5	14.5	-1.05	32.38	30.28	0.41	0.74	0.81	0.37	0.57	0.29	0.55	0.74	1.35	0.82	0.95	3.51	3.86	2.16	2.28	1.26	2.31	1.87	1.68	0.05	0.06	-0.08	0.02	0.06	0.76	3.75	20.25	7.58	42.89	19.94	0.39	32.47	923.57	-98.13	1383.55	1448.56	48.7	5.76	34.49	-4.22	30.84	62.66	47.04	0.34
20NTPID-320	2.33	5.87	3.75	23.22	6.1	-0.17	0.85	0.39	1.56	0.27	0.29	1.18	1.16	1	1.2	0.98	0.76	0.81	2.29	1.56	2.59	1.6	1.58	2	0.17	0.04	0.12	0.02	0.03	-0.47	4.17	13.43	15.63	29.76	13.45	0.49	151.52	373.67	350.47	992.17	291.87	-20.49	26.88	13.95	15.08	22.12	12.62	-19.79	0.67
20NTPID-140	1.92	7.63	1.88	25.88	14.72	0.13	0.53	0.81	1.76	0.34	0.24	0.79	1.18	0.95	1.05	0.98	1.54	1.65	1.81	2.25	2.75	1.77	1.46	1.68	0.18	0.04	0.06	0.02	0.05	0.31	3.29	19.31	16.54	33.04	13.99	0.4	124.46	485.67	175.23	1105.77	704.15	15.81	22.08	18.14	7.54	24.65	30.46	15.27	0.34
20NTPID-041	2.17	8.74	3.38	31.04	11.39	-0.03	0.56	0.83	0.87	0.5	0.4	0.87	1.25	1.01	1.26	0.96	0.99	1.08	1.86	2.28	1.94	2.17	1.83	1.71	0.19	0.04	0.14	0.02	0.04	-0.09	3.42	19.6	11.69	40.35	16.33	0.41	140.69	556.79	315.42	1326.57	545.06	-4	24.96	20.79	13.58	29.57	23.58	-3.86	0.39
20NTPID-120	1.75	6.3	0.4	21.58	4.8	-0.15	0.66	0.71	1.12	0.31	0.28	0.98	1.06	0.91	0.97	0.88	0.7	0.83	2.01	2.11	2.19	1.7	1.54	1.81	0.15	0.03	0.02	0.02	0.02	-0.45	3.63	17.98	13.18	31.09	12.9	0.44	113.64	401.27	37.38	922.01	229.67	-17.87	20.16	14.99	1.61	20.55	9.93	-17.26	0.41
20NTPID-224	1.5	11.75	2.75	58.1	40	-0.02	0.53	0.46	0.5	0.31	0.72	2.54	1.04	1.42	1.28	2.48	2.71	1.14	1.81	1.73	1.47	1.88	2.76	2.92	0.15	0.06	0.15	0.03	0.06	-0.03	3.25	15.48	8.88	41.15	28.6	0.7	97.4	748.41	257.01	2482.91	1913.88	-2.17	17.28	27.95	11.06	55.34	82.78	-2.1	0.29
20NTPID-016	1.5	7.38	2.38	22.93	-0.63	-0.35	0.45	0.79	0.77	0.39	0.4	1.12	1.08	0.95	1.17	0.85	0.46	0.57	1.66	2.22	1.82	1.92	1.98	2.02	0.16	0.04	0.11	0.02	0	-1.16	3	19.01	10.96	34.84	15.34	0.5	97.4	469.75	221.96	979.7	-29.9	-40.59	17.28	17.54	9.55	21.84	-1.29	-39.21	0.24
20NTPID-253	0.75	5.53	-27.13	31.53	16.93	0.05	0.51	0.43	1.63	0.32	0.35	1.21	0.83	0.95	0.2	1.18	1.47	1.3	1.78	1.64	3.55	1.74	1.75	2.02	0.09	0.04	-2.06	0.02	0.05	0.11	3.13	14.06	20.86	33.64	16.66	0.48	48.7	351.91	-2535.05	1347.22	809.81	5.87	8.64	13.14	-109.11	30.03	35.03	5.67	0.22
20NTPID-229	0.75	11.93	2.43	31.08	9.63	-0.1	0.79	0.73	0.37	0.45	0.41	0.98	0.79	1.23	1.3	1.01	0.89	0.92	2.22	2.15	1.26	2.06	1.85	1.81	0.07	0.06	0.15	0.02	0.03	-0.29	3.88	18.96	7.61	38.59	16.11	0.44	48.7	759.55	226.64	1327.99	460.53	-12.19	8.64	28.37	9.75	29.6	19.92	-11.78	0.39
20NTPID-195	2	4.46	-0.55	27.25	7.53	-0.09	0.79	0.65	0.62	0.51	0.39	0.83	1.08	0.83	0.89	0.87	0.79	0.94	2.22	2.03	1.63	2.19	1.82	1.67	0.16	0.03	-0.03	0.02	0.03	-0.26	4	17.1	9.78	39.98	15.57	0.4	129.87	283.97	-51.4	1164.53	360.45	-10.25	23.04	10.6	-2.21	25.96	15.59	-9.9	0.56
20NTPID-150	2.25	6.35	3.7	27.68	6.35	-0.29	0.54	0.51	1.68	0.23	0.27	1.31	1.3	0.98	1.18	1.24	0.79	0.67	1.83	1.78	2.69	1.46	1.51	2.14	0.2	0.04	0.11	0.02	0.03	-0.82	3.38	15.3	16.2	28.49	12.95	0.52	146.1	404.46	345.79	1182.69	303.83	-33.68	25.92	15.1	14.88	26.36	13.14	-32.53	0.39
20NTPID-107	1.75	1.93	1.33	13.18	1.18	-0.29	0.48	0.63	1.41	0.15	0.21	1.53	1.16	0.72	1.03	0.81	0.53	0.69	1.72	2.02	2.45	1.2	1.4	2.3	0.17	0.01	0.05	0.02	0.01	-0.76	3.13	16.76	14.76	21.49	11.14	0.56	113.64	122.61	123.83	563.03	56.22	-34.17	20.16	4.58	5.33	12.55	2.43	-33	0.28
20NTPID-104	1.67	7.97	1.77	44.05	9.38	-0.14	0.74	0.98	0.76	0.38	0.19	0.57	1.01	0.94	1.11	1.54	1.13	0.76	2.14	2.48	1.81	1.92	1.28	1.39	0.14	0.04	0.08	0.02	0.04	-0.58	3.83	21.18	10.88	38.98	11.64	0.34	108.23	507.43	165.11	1882.48	448.96	-16.74	19.2	18.95	7.11	41.96	19.42	-16.17	0.47
20NTPID-332	0.75	0.77	-3.88	-3.78	7.05	0.19	0.6	0.68	0.77	0.68	0.28	0.45	0.81	0.67	0.66	0.39	0.83	2.2	1.93	2.11	1.85	2.79	1.53	1.32	0.08	0.01	-0.24	0	0.03	0.51	3.38	17.39	11.06	43.21	13.23	0.31	48.7	49.36	-362.15	-161.32	337.32	22.38	8.64	1.84	-15.59	-3.6	14.59	21.62	0.27
20NTPID-194	0.67	7.3	1.57	24.77	8.73	-0.05	0.84	0.55	0.69	0.42	0.36	0.93	0.77	1.02	1.09	0.87	0.87	1.04	2.3	1.86	1.72	1.99	1.74	1.77	0.06	0.04	0.08	0.02	0.03	-0.14	4	16.05	10.35	36.32	15.17	0.43	43.29	464.97	146.42	1058.4	417.86	-5.9	7.68	17.36	6.3	23.59	18.07	-5.7	0.42
20NTPID-096	0.33	0.17	0.03	2.59	-2.13	-0.16	0.53	0.44	0.95	0.19	0.29	1.66	0.72	0.65	0.94	0.48	0.41	0.89	1.83	1.71	2.02	1.44	1.73	2.36	0.04	0	0	0	-0.01	-0.34	3.17	14.01	12.12	23.17	13.16	0.57	21.65	11.15	3.12	110.75	-101.67	-18.32	3.84	0.42	0.13	2.47	-4.4	-17.7	0.2
20NTPID-267	2.5	6.7	-5.7	66.45	23.7	-0.01	0.66	0.47	1.05	0.58	0.36	0.69	1.3	1.01	0.6	1.95	2.13	1.14	2.04	1.72	2.19	2.45	1.86	1.52	0.2	0.04	-0.31	0.03	0.06	-0.03	3.75	14.85	13.05	51.88	18.75	0.36	162.34	426.75	-532.71	2839.74	1133.97	-1.22	28.8	15.94	-22.93	63.3	49.05	-1.18	0.53
20NTPID-051	1.75	1.03	-5.23	13.75	-2.7	-0.35	0.56	0.3	1.01	0.28	0.33	1.29	1.11	0.7	0.62	0.7	0.39	0.59	1.87	1.4	2.14	1.63	1.84	2.15	0.16	0.01	-0.29	0.01	-0.02	-1.08	3.38	11.56	12.79	28.48	13.85	0.53	113.64	65.29	-488.32	587.61	-129.19	-41.19	20.16	2.44	-21.02	13.1	-5.59	-39.78	0.34
20NTPID-039	2.25	6.35	9.95	33.68	14	-0.08	0.54	0.48	1.1	0.31	0.36	1.26	1.3	0.99	1.98	1.28	1.22	0.99	1.83	1.74	2.29	1.71	1.74	2.05	0.2	0.04	0.29	0.02	0.04	-0.19	3.38	14.93	13.95	33.71	16.05	0.5	146.1	404.46	929.91	1439.1	669.86	-9.45	25.92	15.1	40.02	32.08	28.97	-9.13	0.39
20NTPID-033	1.75	4.1	-3.83	18.75	5.08	-0.16	0.48	0.54	0.89	0.29	0.38	1.42	1.16	0.83	0.68	0.82	0.67	0.86	1.72	1.86	1.99	1.67	1.82	2.18	0.17	0.03	-0.21	0.02	0.02	-0.39	3.13	15.65	11.91	29.98	15.14	0.53	113.64	261.15	-357.48	801.28	242.82	-19.11	20.16	9.75	-15.39	17.86	10.5	-18.46	0.28
20NTPID-340	0.25	5.15	-2.65	21.2	5.3	-0.08	0.52	0.75	0.7	0.48	0.36	0.82	0.7	0.85	0.73	0.76	0.69	0.95	1.81	2.17	1.75	2.13	1.76	1.66	0.03	0.03	-0.16	0.01	0.02	-0.26	3.13	18.33	10.48	37.73	14.68	0.4	16.23	328.03	-247.66	905.98	253.59	-9.98	2.88	12.25	-10.66	20.19	10.97	-9.64	0.19
20NTPID-130	1.5	6.3	-1.48	18.35	-0.38	-0.33	0.53	0.49	1.57	0.27	0.27	1.1	1.04	0.98	0.86	0.83	0.47	0.58	1.81	1.75	2.6	1.58	1.6	1.98	0.15	0.04	-0.06	0.02	0	-1.09	3.25	15.03	15.59	28.58	12.46	0.49	97.4	401.27	-137.85	784.19	-17.94	-38.46	17.28	14.99	-5.93	17.48	-0.78	-37.15	0.29
20NTPID-066	1.75	8.57	1.38	38.65	3.18	-0.41	0.76	0.44	0.74	0.39	0.36	1.02	1.03	1.17	1.07	1.31	0.6	0.48	2.16	1.67	1.78	1.93	1.81	1.97	0.15	0.05	0.07	0.02	0.01	-1.58	3.88	14.62	10.69	38.13	14.66	0.49	113.64	545.65	128.5	1651.71	152.31	-48.49	20.16	20.38	5.53	36.82	6.59	-46.84	0.49
20NTPID-035	1.5	6.33	-1.58	19.05	3.28	-0.28	0.82	0.42	0.48	0.24	0.35	1.58	0.95	1.01	0.78	0.88	0.6	0.71	2.25	1.62	1.45	1.5	1.77	2.33	0.13	0.04	-0.11	0.02	0.02	-0.69	4	13.96	8.66	27.5	14.36	0.57	97.4	402.87	-147.2	814.1	156.7	-32.45	17.28	15.05	-6.34	18.15	6.78	-31.34	0.51
20NTPID-126	2	5.78	0.18	30	8.1	-0.19	0.42	0.53	1.68	0.31	0.32	1.13	1.3	0.93	0.95	1.14	0.86	0.78	1.63	1.82	2.68	1.71	1.65	1.96	0.2	0.04	0.01	0.02	0.03	-0.54	3	15.51	16.09	32.98	14.33	0.48	129.87	367.83	16.36	1282.05	387.56	-22.19	23.04	13.74	0.7	28.58	16.76	-21.43	0.27
20NTPID-217	1.75	19.75	5.38	63.05	25.25	0.12	0.76	0.81	0.34	0.73	0.28	0.42	1.03	1.74	1.95	1.58	2.72	1.8	2.16	2.34	1.26	2.69	1.74	1.24	0.15	0.07	0.29	0.02	0.06	0.38	3.88	21.38	7.69	54.93	18.03	0.29	113.64	1257.96	502.34	2694.44	1208.13	14.56	20.16	46.98	21.62	60.06	52.26	14.06	0.49
20NTPID-053	0.33	-1.78	-5.77	-1.85	-6.69	-0.22	0.53	0.52	0.44	0.25	0.34	1.47	0.72	0.57	0.47	0.4	0.3	0.78	1.83	1.87	1.47	1.7	2.01	2.23	0.04	-0.01	-0.55	0	-0.04	-0.54	3.17	15.16	8.72	26.43	14.48	0.54	21.65	-113.59	-538.94	-79.06	-320.18	-25.31	3.84	-4.24	-23.2	-1.76	-13.85	-24.45	0.2
20NTPID-265	1.33	12.87	4.03	34.6	17.12	-0.11	0.69	0.52	0.62	0.17	0.26	1.74	0.94	1.46	1.41	1.88	1.74	0.97	2.06	1.83	1.66	1.31	1.54	2.41	0.12	0.07	0.19	0.02	0.05	-0.23	3.67	16.43	10.02	27.5	15.06	0.58	86.58	819.53	376.95	1478.63	819.3	-12.94	15.36	30.61	16.22	32.96	35.44	-12.49	0.39
20NTPID-013	1.25	0.15	-1.88	8.3	-1.65	-0.26	0.42	0.54	1.04	0.2	0.27	1.49	1.01	0.65	0.81	0.61	0.42	0.72	1.6	1.88	2.13	1.41	1.66	2.26	0.14	0	-0.09	0.01	-0.01	-0.67	2.88	15.45	12.74	23.93	12.68	0.55	81.17	9.55	-175.23	354.7	-78.95	-30.66	14.4	0.36	-7.54	7.91	-3.41	-29.61	0.2
20NTPID-067	2	14.54	4.92	37.23	10.08	-0.16	0.79	0.79	0.52	0.31	0.25	0.89	1.08	1.37	1.61	1.42	1.07	0.79	2.22	2.26	1.54	1.73	1.46	1.74	0.16	0.06	0.23	0.02	0.04	-0.52	4	20.1	9.31	34.72	13.19	0.42	129.87	926.22	459.5	1591.17	482.46	-19.33	23.04	34.59	19.78	35.47	20.87	-18.67	0.56
20NTPID-032	1.25	3.6	3.6	20.95	6.53	-0.09	0.5	0.56	1	0.39	0.38	1.08	0.98	0.8	1.25	0.8	0.74	0.96	1.75	1.88	2.08	1.92	1.81	1.9	0.13	0.02	0.14	0.02	0.03	-0.23	3.13	15.8	12.55	34.43	15.31	0.46	81.17	229.3	336.45	895.3	312.2	-10.52	14.4	8.56	14.48	19.96	13.5	-10.16	0.25
20NTPID-093	1.25	1.55	-0.78	0.93	-4.05	-0.17	0.42	0.65	0.63	0.26	0.31	1.32	1.01	0.7	0.87	0.44	0.36	0.84	1.6	2.06	1.64	1.68	1.84	2.11	0.14	0.01	-0.05	0	-0.03	-0.43	2.88	17.03	9.86	26.66	13.65	0.51	81.17	98.73	-72.43	39.53	-193.78	-19.97	14.4	3.69	-3.12	0.88	-8.38	-19.29	0.2
20NTPID-165	-0.25	0.2	-0.08	-1.45	-0.75	-0.01	0.79	0.73	0.6	0.33	0.19	0.64	0.61	0.65	0.93	0.41	0.45	1.14	2.28	2.19	1.6	1.95	1.38	1.46	-0.03	0	0	0	-0.01	-0.02	3.88	17.95	9.61	30.38	10.68	0.35	-16.23	12.74	-7.01	-61.97	-35.89	-0.93	-2.88	0.48	-0.3	-1.38	-1.55	-0.9	0.31
20NTPID-019	1.75	3.88	2.85	25.35	7.45	-0.24	0.48	0.56	1.18	0.17	0.21	1.37	1.16	0.82	1.16	1.31	0.93	0.74	1.72	1.89	2.26	1.26	1.33	2.17	0.17	0.03	0.11	0.02	0.04	-0.63	3.13	15.91	13.6	24.98	11.7	0.53	113.64	246.82	266.36	1083.33	356.46	-28.08	20.16	9.22	11.46	24.15	15.42	-27.12	0.28
20NTPID-064	1.42	5.13	3.59	23.42	8.42	-0.18	0.44	0.52	0.88	0.21	0.3	1.58	1.06	0.89	1.28	1.09	0.89	0.85	1.64	1.82	1.95	1.4	1.6	2.31	0.15	0.03	0.15	0.02	0.03	-0.4	2.96	15.44	11.77	26.76	13.96	0.56	91.99	326.43	335.67	1000.71	402.71	-20.66	16.32	12.19	14.45	22.31	17.42	-19.95	0.22
20NTPID-233	1.5	10.5	1.22	43.43	22.64	0.2	0.72	0.79	0.46	0.47	0.22	0.51	0.98	1.12	1.09	1.35	2.83	2.19	2.1	2.22	1.4	2.12	1.53	1.4	0.13	0.05	0.07	0.02	0.06	0.51	3.75	19.35	8.44	41.98	15.95	0.33	97.4	668.79	113.71	1856.13	1083.33	23.48	17.28	24.98	4.89	41.37	46.86	22.68	0.43
20NTPID-210	1.5	20.2	1	32.95	30	0.48	0.72	0.68	0.19	0.12	0.14	1.28	0.98	1.93	1.13	2.19	6.24	2.97	2.1	2.18	0.91	1.14	1.56	2.38	0.13	0.08	0.09	0.03	0.07	0.66	3.75	20.1	5.5	24.48	17.5	0.55	97.4	1286.62	93.46	1408.12	1435.41	56.61	17.28	48.05	4.02	31.39	62.09	54.68	0.43
20NTPID-109	0.75	3.55	-0.27	5.35	-0.95	-0.25	0.43	0.47	1.27	0.09	0.13	1.6	0.85	0.82	0.92	0.6	0.43	0.75	1.64	1.72	2.33	0.96	1.16	2.34	0.09	0.03	-0.01	0.01	-0.01	-0.6	2.88	14.5	14.01	16.13	8.88	0.57	48.7	226.11	-25.7	228.63	-45.45	-29.22	8.64	8.44	-1.11	5.1	-1.97	-28.22	0.17
20NTPID-169	3	29.3	9.7	69	25.2	-0.24	0.21	0.55	0.97	0.14	0.16	1.23	2.6	3.44	2.04	6	4.15	0.72	1.28	2.21	2.16	1.65	1.47	2.06	0.3	0.09	0.3	0.03	0.06	-0.68	2.5	21.35	13.15	39.8	15.9	0.5	194.81	1866.24	906.54	2948.72	1205.74	-28.12	34.56	69.7	39.02	65.73	52.15	-27.17	0.23
20NTPID-060	1.33	10.02	-4.22	11.16	-10.05	-0.53	0.35	0.79	0.82	0.29	0.2	0.76	1.08	1.09	0.65	0.63	0.2	0.32	1.48	2.23	1.92	1.68	1.76	1.86	0.16	0.05	-0.25	0.01	-0.11	-2.87	2.67	19.36	11.44	28.75	11.93	0.47	86.58	638	-394.08	476.85	-480.86	-62.4	15.36	23.83	-16.96	10.63	-20.8	-60.28	0.17
20NTPID-068	2	12.88	-0.25	39.33	11.63	-0.13	0.42	0.77	1.14	0.28	0.21	0.84	1.3	1.27	0.92	1.6	1.3	0.85	1.63	2.21	2.21	1.66	1.35	1.68	0.2	0.06	-0.01	0.02	0.05	-0.41	3	19.54	13.28	34.01	12.61	0.41	129.87	820.06	-23.36	1680.56	556.22	-15.36	23.04	30.63	-1.01	37.46	24.06	-14.84	0.27
20NTPID-125	1.5	3.48	4.03	24.68	10.35	-0.05	0.72	0.6	0.51	0.25	0.27	1.16	0.98	0.79	1.47	1.06	1.07	1.06	2.1	1.95	1.51	1.54	1.5	1.97	0.13	0.02	0.2	0.02	0.04	-0.11	3.75	16.34	9.14	29.19	13.55	0.47	97.4	221.34	376.17	1054.49	495.22	-5.42	17.28	8.27	16.19	23.5	21.42	-5.24	0.43
20NTPID-057	1.75	8.88	-1.68	28.18	2.98	-0.19	0.56	0.8	0.7	0.39	0.21	0.58	1.11	1.02	0.8	0.98	0.63	0.67	1.87	2.24	1.74	1.92	1.35	1.42	0.16	0.04	-0.1	0.02	0.02	-0.82	3.38	19.36	10.41	35.79	11.09	0.35	113.64	565.29	-156.54	1204.06	142.34	-22.38	20.16	21.11	-6.74	26.84	6.16	-21.62	0.34
20NTPID-063	2	8.83	7.68	36.63	16.13	-0.07	0.51	0.58	0.8	0.21	0.24	1.26	1.23	1.1	1.85	1.76	1.72	1.02	1.78	1.91	1.94	1.45	1.47	2.06	0.19	0.05	0.27	0.02	0.05	-0.16	3.25	16.61	11.79	30.11	14.31	0.5	129.87	562.1	717.29	1565.17	771.53	-7.95	23.04	20.99	30.87	34.89	33.37	-7.68	0.33
20NTPID-094	1.5	2.7	4.11	14.74	6.19	-0.06	0.53	0.52	1.08	0.18	0.22	1.36	1.04	0.76	1.29	0.82	0.82	1.04	1.81	1.83	2.17	1.31	1.38	2.13	0.15	0.02	0.15	0.02	0.03	-0.13	3.25	15.25	13.08	23.5	11.87	0.51	97.4	171.97	383.96	629.99	296.25	-6.98	17.28	6.42	16.53	14.04	12.81	-6.74	0.29
20NTPID-075	1.5	2.05	-1.5	6.65	-3.1	-0.23	0.37	0.58	1.19	0.24	0.21	0.95	1.14	0.73	0.84	0.55	0.36	0.68	1.52	1.93	2.27	1.57	1.5	1.81	0.17	0.01	-0.06	0.01	-0.02	-0.77	2.75	16.03	13.6	25.98	11.15	0.44	97.4	130.57	-140.19	284.19	-148.33	-27.42	17.28	4.88	-6.03	6.33	-6.42	-26.48	0.19
20NTPID-133	1	3.58	0.5	18.3	8.75	0	0.46	0.54	0.82	0.29	0.31	1.17	0.91	0.81	0.98	0.81	0.91	1.17	1.69	1.85	1.87	1.65	1.61	1.98	0.11	0.02	0.02	0.02	0.03	0	3	15.59	11.23	29.6	14.1	0.48	64.94	227.71	46.73	782.05	418.66	0.14	11.52	8.5	2.01	17.43	18.11	0.14	0.21
20NTPID-001	2.25	1.55	8.6	18.58	4.48	-0.21	0.54	0.39	1.03	0.19	0.24	1.34	1.3	0.72	1.84	0.94	0.7	0.78	1.83	1.58	2.19	1.34	1.43	2.13	0.2	0.01	0.27	0.02	0.02	-0.54	3.38	13.08	13.3	24.86	11.94	0.52	146.1	98.73	803.74	793.8	214.11	-24.44	25.92	3.69	34.59	17.69	9.26	-23.6	0.39
20NTPID-098	1.75	5.38	0.55	15.5	3.5	-0.16	0.48	0.58	0.79	0.22	0.25	1.23	1.16	0.89	0.99	0.79	0.64	0.84	1.72	1.92	1.84	1.45	1.48	2.04	0.17	0.03	0.03	0.01	0.02	-0.42	3.13	16.29	11.05	25.88	12.18	0.49	113.64	342.36	51.4	662.39	167.46	-18.95	20.16	12.79	2.21	14.76	7.24	-18.3	0.28
20NTPID-167	1.08	3.51	-0.07	7.1	0.52	-0.09	0.53	0.58	0.39	0.33	0.32	1.06	0.91	0.8	0.93	0.54	0.5	0.96	1.81	1.92	1.29	1.83	1.73	1.88	0.11	0.02	0	0.01	0	-0.24	3.21	16.12	7.73	30.25	13.59	0.45	70.35	223.46	-6.23	303.42	24.72	-10.54	12.48	8.35	-0.27	6.76	1.07	-10.18	0.25
20NTPID-052	1.25	1.25	2.08	12.35	4.78	-0.05	0.42	0.56	0.75	0.26	0.29	1.23	1.01	0.69	1.14	0.68	0.69	1.06	1.6	1.9	1.8	1.57	1.57	2.03	0.14	0.01	0.1	0.01	0.02	-0.11	2.88	15.68	10.84	27.23	13.14	0.49	81.17	79.62	193.93	527.78	228.47	-5.4	14.4	2.97	8.35	11.76	9.88	-5.21	0.2
20NTPID-028	1	9.25	6.58	22.18	5.28	-0.15	0.55	0.58	0.84	0.3	0.26	0.98	0.89	1.13	1.66	0.91	0.73	0.84	1.84	1.9	1.96	1.66	1.51	1.81	0.11	0.05	0.24	0.02	0.03	-0.44	3.25	16.63	11.89	30.61	12.69	0.44	64.94	589.17	614.49	947.65	252.39	-17.32	11.52	22	26.45	21.12	10.92	-16.73	0.26
20NTPID-269	0.5	2.2	-0.15	35.03	17.15	0.12	0.56	0.61	0.62	0.43	0.25	0.63	0.76	0.73	0.93	1.14	1.81	1.66	1.87	1.97	1.64	2.01	1.5	1.5	0.06	0.01	-0.01	0.02	0.05	0.32	3.25	16.4	9.83	38.68	14.78	0.35	32.47	140.13	-14.02	1497.15	820.57	14.42	5.76	5.23	-0.6	33.37	35.49	13.93	0.22
20NTPID-055	1.75	4.49	2.58	18.09	7.09	-0.09	0.4	0.57	0.84	0.23	0.29	1.41	1.22	0.85	1.18	0.87	0.82	0.99	1.57	1.89	1.9	1.46	1.58	2.17	0.19	0.03	0.11	0.02	0.03	-0.2	2.88	15.98	11.49	26.68	13.58	0.52	113.64	286.09	240.65	773.15	339.31	-10.55	20.16	10.68	10.36	17.23	14.68	-10.19	0.23
20NTPID-141	1.25	-0.15	-3.5	9.88	-1.8	-0.36	0.34	0.39	0.83	0.15	0.22	1.62	1.06	0.63	0.69	0.69	0.41	0.62	1.46	1.59	1.91	1.21	1.51	2.39	0.15	0	-0.2	0.01	-0.01	-0.97	2.63	13.05	11.43	21.01	11.48	0.59	81.17	-9.55	-327.1	422.01	-86.12	-42.63	14.4	-0.36	-14.08	9.41	-3.73	-41.17	0.16
20NTPID-227	1	16.68	-0.67	35.4	10.35	0	0.64	0.99	0.33	0.39	0.15	0.44	0.87	1.39	0.86	1.21	1.36	1.17	1.99	2.52	1.19	1.91	1.15	1.22	0.1	0.06	-0.05	0.02	0.05	0	3.5	22.49	7.17	37.1	10.83	0.29	64.94	1062.63	-62.31	1512.82	495.22	0.09	11.52	39.68	-2.68	33.72	21.42	0.08	0.32
20NTPID-034	2	1.13	3.35	17.53	6.23	-0.09	0.6	0.4	0.72	0.25	0.29	1.27	1.17	0.7	1.29	0.82	0.77	0.98	1.92	1.61	1.76	1.54	1.58	2.06	0.18	0.01	0.15	0.02	0.03	-0.22	3.5	13.34	10.65	27.76	13.44	0.5	129.87	71.66	313.08	748.93	297.85	-10.62	23.04	2.68	13.48	16.69	12.88	-10.26	0.4
20NTPID-014	1	3.73	3.33	20.6	10.63	-0.1	0.32	0.34	1.04	0.13	0.23	1.98	0.98	0.87	1.22	1.22	1.16	0.99	1.4	1.47	2.12	1.1	1.4	2.57	0.13	0.03	0.13	0.02	0.04	-0.19	2.5	12.44	12.76	21.5	12.84	0.62	64.94	237.26	310.75	880.34	508.37	-11.9	11.52	8.86	13.37	19.62	21.99	-11.49	0.13
20NTPID-036	2.25	8.18	3.23	33.93	9.38	-0.23	0.54	0.48	0.43	0.3	0.33	1.22	1.3	1.11	1.4	1.32	0.93	0.74	1.83	1.74	1.37	1.68	1.67	2.04	0.2	0.05	0.18	0.02	0.04	-0.64	3.38	15.14	8.26	33.29	14.66	0.5	146.1	520.7	301.4	1449.79	448.56	-26.58	25.92	19.45	12.97	32.32	19.4	-25.68	0.39
20NTPID-007	1.5	5.8	1.13	23.3	4.94	-0.18	0.37	0.47	1.12	0.3	0.28	1.01	1.14	0.95	1.02	0.95	0.71	0.78	1.52	1.72	2.19	1.67	1.54	1.85	0.17	0.04	0.05	0.02	0.02	-0.54	2.75	14.75	13.16	30.95	12.93	0.45	97.4	369.43	105.14	995.73	236.48	-21.22	17.28	13.8	4.53	22.19	10.23	-20.49	0.19
20NTPID-059	1.25	4.73	-0.08	5.88	0.07	-0.15	0.34	0.61	1.03	0.12	0.13	1.22	1.06	0.85	0.93	0.59	0.48	0.85	1.46	1.96	2.1	1.09	1.12	2.03	0.15	0.03	0	0.01	0	-0.4	2.63	16.54	12.59	18.31	8.79	0.49	81.17	300.96	-7.01	251.07	3.59	-18.1	14.4	11.24	-0.3	5.6	0.16	-17.48	0.16
20NTPID-215	2.67	12.76	1.57	46.6	22.65	0.11	1.06	0.32	0.37	0.37	0.26	0.76	1.17	1.8	1.16	1.65	2.49	1.57	2.56	1.47	1.26	1.92	1.63	1.64	0.18	0.07	0.1	0.02	0.06	0.28	4.67	13.45	7.62	39.6	16.73	0.39	173.16	812.63	146.42	1991.45	1083.73	13.49	30.72	30.35	6.3	44.39	46.88	13.03	0.95
20NTPID-078	1.75	9.23	4.35	33.65	10.53	-0.04	0.48	0.86	0.78	0.29	0.17	0.65	1.16	1.02	1.39	1.32	1.31	1.03	1.72	2.32	1.85	1.66	1.21	1.47	0.17	0.04	0.18	0.02	0.05	-0.14	3.13	20.06	11.2	32.93	11.34	0.36	113.64	587.58	406.54	1438.03	503.59	-5.14	20.16	21.94	17.5	32.05	21.78	-4.96	0.28
20NTPID-139	0.75	0.72	-2.76	8.58	1.02	-0.18	0.36	0.49	0.85	0.13	0.16	1.36	0.87	0.67	0.74	0.67	0.53	0.83	1.49	1.79	1.93	1.12	1.21	2.14	0.1	0.01	-0.15	0.01	0.01	-0.45	2.63	14.71	11.55	19.31	9.66	0.52	48.7	45.65	-257.79	366.45	48.64	-20.96	8.64	1.7	-11.1	8.17	2.1	-20.25	0.13
20NTPID-156	0.08	1.13	-5.62	-5.18	-5.89	-0.14	0.57	0.47	0.49	0.23	0.21	1	0.67	0.69	0.5	0.35	0.28	0.85	1.92	1.75	1.54	1.66	1.59	1.83	0.01	0.01	-0.49	-0.01	-0.05	-0.41	3.29	14.44	9.14	25.16	11.38	0.44	5.41	71.66	-524.92	-221.51	-281.9	-16.77	0.96	2.68	-22.59	-4.94	-12.19	-16.19	0.21
20NTPID-151	1.25	2.33	-0.98	10.33	-0.13	-0.19	0.5	0.51	1.07	0.19	0.15	0.86	0.98	0.75	0.87	0.67	0.47	0.74	1.75	1.81	2.15	1.36	1.2	1.71	0.13	0.02	-0.04	0.01	0	-0.63	3.13	15.09	12.89	23.51	9.34	0.42	81.17	148.09	-91.12	441.24	-5.98	-22.21	14.4	5.53	-3.92	9.84	-0.26	-21.46	0.25
20NTPID-017	1.5	8.1	8.68	44.63	26.23	0.17	0.45	0.38	0.95	0.27	0.25	1.01	1.08	1.18	1.89	1.91	3.16	1.72	1.66	1.55	2.12	1.67	1.69	1.91	0.16	0.05	0.28	0.03	0.06	0.35	3	13.63	12.89	35.19	17.81	0.45	97.4	515.92	810.75	1907.05	1254.78	20.33	17.28	19.27	34.9	42.51	54.27	19.63	0.24
20NTPID-015	1.75	6.95	4.75	24.85	10.45	-0.05	0.66	0.49	0.61	0.19	0.21	1.16	1.06	1.02	1.53	1.2	1.21	1.05	2.01	1.74	1.65	1.35	1.32	1.97	0.15	0.04	0.21	0.02	0.04	-0.12	3.63	15.05	9.98	26.23	12.13	0.47	113.64	442.68	443.93	1061.97	500	-6.01	20.16	16.53	19.11	23.67	21.63	-5.81	0.41
20NTPID-012	1	1.35	-2.78	10.78	-3.58	-0.71	0.39	0.24	0.69	0.09	0.17	2.19	0.94	0.73	0.72	0.85	0.34	0.42	1.55	1.24	1.74	0.9	1.39	2.97	0.12	0.01	-0.17	0.02	-0.03	-1.98	2.75	10.3	10.39	16.39	10.24	0.74	64.94	85.99	-259.35	460.47	-171.05	-82.96	11.52	3.21	-11.16	10.26	-7.4	-80.13	0.16
20NTPID-002	1.25	8.93	-2.2	13.2	-1.6	-0.56	0.34	0.4	0.66	0.12	0.22	2.05	1.06	1.23	0.76	0.88	0.42	0.5	1.46	1.6	1.7	1.05	1.5	2.78	0.15	0.06	-0.14	0.02	-0.01	-1.47	2.63	14.09	10.15	19.2	11.4	0.69	81.17	568.47	-205.61	564.1	-76.56	-65.58	14.4	21.23	-8.85	12.57	-3.31	-63.34	0.16
20NTPID-105	1.5	6.3	-3.65	18.38	3.05	-0.16	0.37	0.65	1.25	0.2	0.13	0.73	1.14	0.93	0.72	0.92	0.68	0.77	1.52	2.02	2.34	1.37	1.08	1.58	0.17	0.04	-0.17	0.02	0.02	-0.57	2.75	17.23	14.03	25.26	9	0.39	97.4	401.27	-341.12	785.26	145.93	-18.76	17.28	14.99	-14.68	17.5	6.31	-18.12	0.19
20NTPID-058	1.17	4.77	3.22	12.83	6.02	-0.03	0.43	0.36	1.26	0.12	0.15	1.38	0.98	0.93	1.18	0.85	0.9	1.1	1.63	1.5	2.33	1.07	1.14	2.15	0.13	0.04	0.11	0.02	0.03	-0.07	2.92	12.82	14.04	19.41	9.94	0.52	75.76	303.61	300.62	548.08	287.88	-3.75	13.44	11.34	12.94	12.22	12.45	-3.62	0.2
20NTPID-065	2.5	-0.63	2.88	24.48	17.73	0.24	0.48	0.4	0.99	0.21	0.2	1.03	1.46	0.61	1.19	1.14	2.17	1.99	1.75	1.64	2.07	1.4	1.38	1.96	0.22	-0.01	0.11	0.02	0.06	0.45	3.25	13.34	12.46	26.91	13.89	0.46	162.34	-39.81	268.69	1045.94	848.09	28.08	28.8	-1.49	11.56	23.31	36.68	27.12	0.37
20NTPID-138	1.5	5.4	0.1	17.08	4.88	-0.19	0.53	0.4	0.67	0.15	0.19	1.39	1.04	0.96	0.95	0.97	0.76	0.82	1.81	1.59	1.7	1.18	1.27	2.16	0.15	0.04	0.01	0.02	0.03	-0.47	3.25	13.63	10.2	21.96	10.76	0.53	97.4	343.95	9.35	729.7	233.25	-22.04	17.28	12.84	0.4	16.27	10.09	-21.29	0.29
20NTPID-080	1.5	4.98	-1.58	22.95	5.8	-0.09	0.37	0.79	0.83	0.26	0.17	0.71	1.14	0.83	0.82	0.99	0.85	0.91	1.52	2.24	1.89	1.56	1.19	1.54	0.17	0.03	-0.08	0.02	0.03	-0.32	2.75	18.89	11.34	29.13	10.33	0.37	97.4	316.88	-147.2	980.77	277.51	-11.17	17.28	11.83	-6.34	21.86	12	-10.79	0.19
20NTPID-008	0.5	1.18	-5.78	9.98	0.28	-0.18	0.4	0.62	0.53	0.19	0.17	0.97	0.78	0.69	0.5	0.66	0.49	0.78	1.58	2	1.6	1.37	1.28	1.82	0.07	0.01	-0.48	0.01	0	-0.54	2.75	16.54	9.51	23.61	10.01	0.44	32.47	74.84	-539.72	426.28	13.16	-20.62	5.76	2.79	-23.23	9.5	0.57	-19.92	0.14
20NTPID-079	2	9	1.85	42.85	9.5	-0.16	0.51	0.65	0.51	0.36	0.22	0.66	1.23	1.08	1.16	1.53	1.09	0.74	1.78	2.01	1.48	1.87	1.35	1.5	0.19	0.05	0.1	0.02	0.04	-0.62	3.25	17.48	8.93	38.08	12.23	0.37	129.87	573.25	172.9	1831.2	454.55	-19.25	23.04	21.41	7.44	40.82	19.66	-18.6	0.33
20NTPID-021	1.5	4.7	1.4	7.73	0.82	-0.16	0.45	0.46	1.07	0.12	0.13	1.17	1.08	0.89	1.05	0.65	0.53	0.84	1.66	1.69	2.13	1.08	1.09	1.99	0.16	0.03	0.06	0.01	0.01	-0.42	3	14.38	12.85	18.51	8.64	0.48	97.4	299.36	130.84	330.13	39.47	-18.47	17.28	11.18	5.63	7.36	1.71	-17.84	0.24
20NTPID-323	2	5.13	4.43	30.9	21.35	0.26	0.51	0.43	0.9	0.2	0.18	0.98	1.23	0.93	1.37	1.48	2.99	2.11	1.78	1.65	1.98	1.39	1.41	1.94	0.19	0.04	0.17	0.02	0.06	0.48	3.25	14.06	11.99	28.03	14.75	0.45	129.87	326.43	413.55	1320.51	1021.53	30.68	23.04	12.19	17.8	29.43	44.18	29.63	0.33
20NTPID-084	1.25	2.35	-2.4	5.23	-5.23	-0.32	0.42	0.51	0.97	0.2	0.14	0.77	1.01	0.75	0.77	0.54	0.27	0.53	1.6	1.81	2.05	1.43	1.32	1.69	0.14	0.02	-0.12	0.01	-0.06	-1.32	2.88	15.1	12.3	23.51	9.41	0.42	81.17	149.68	-224.3	223.29	-250	-37.07	14.4	5.59	-9.65	4.98	-10.81	-35.8	0.2
20NTPID-027	0.75	4.7	1.33	7.7	2.35	-0.08	0.43	0.54	0.67	0.12	0.15	1.33	0.85	0.87	1.07	0.65	0.62	0.99	1.64	1.84	1.69	1.08	1.14	2.11	0.09	0.03	0.07	0.01	0.02	-0.2	2.88	15.58	10.19	18.6	9.33	0.51	48.7	299.36	123.83	329.06	112.44	-9.98	8.64	11.18	5.33	7.33	4.86	-9.64	0.17
20NTPID-197	1.67	9.53	0.73	25.3	6.77	-0.1	0.61	0.51	0.46	0.32	0.23	0.79	1.06	1.2	1.03	0.98	0.86	0.91	1.94	1.79	1.41	1.72	1.39	1.62	0.15	0.05	0.05	0.02	0.03	-0.31	3.5	15.73	8.47	32.12	12.02	0.39	108.23	607.22	68.54	1081.2	323.76	-11.7	19.2	22.68	2.95	24.1	14	-11.31	0.37
20NTPID-211	1.25	10.85	0.68	33	9.03	-0.04	0.68	0.47	0.44	0.45	0.22	0.54	0.92	1.33	1.02	1.06	1.04	1.02	2.04	1.74	1.38	2.05	1.37	1.35	0.12	0.06	0.04	0.02	0.04	-0.16	3.63	15.43	8.29	38.9	12.26	0.32	81.17	691.08	63.08	1410.26	431.82	-5.08	14.4	25.81	2.72	31.43	18.68	-4.91	0.37
20NTPID-212	2.33	9.53	-1.5	30.07	8.43	0	0.58	0.54	0.53	0.53	0.2	0.41	1.3	1.17	0.8	0.92	1.03	1.16	1.9	1.85	1.52	2.22	1.29	1.18	0.2	0.05	-0.1	0.02	0.04	-0.01	3.5	16.23	9.08	41.03	11.58	0.28	151.52	607.22	-140.19	1284.9	403.51	-0.18	26.88	22.68	-6.03	28.64	17.45	-0.17	0.43
20NTPID-222	2.17	9.03	0.18	22.74	10.09	0.09	0.97	0.49	0.45	0.32	0.16	0.53	1.07	1.17	0.96	0.9	1.32	1.53	2.45	1.76	1.39	1.73	1.15	1.36	0.16	0.05	0.01	0.02	0.05	0.25	4.42	15.41	8.36	31.8	10.78	0.32	140.69	574.84	17.13	971.87	482.85	10.11	24.96	21.47	0.74	21.66	20.89	9.77	0.75
20NTPID-074	1.5	3.43	2.53	21.98	6.85	-0.03	0.62	0.62	0.56	0.26	0.15	0.65	1	0.79	1.23	0.95	0.97	1.07	1.95	1.98	1.56	1.56	1.14	1.48	0.14	0.02	0.13	0.02	0.04	-0.11	3.5	16.61	9.39	28.94	10.1	0.36	97.4	218.15	235.98	939.1	327.75	-3.89	17.28	8.15	10.16	20.93	14.18	-3.76	0.36
20NTPID-322	3.5	7.5	13.4	54.75	32.55	0.32	0.58	0.34	0.26	0.34	0.16	0.52	1.79	1.17	5.98	2.13	6.27	3.08	1.98	1.46	1.49	1.92	1.69	1.53	0.25	0.05	0.47	0.03	0.07	0.67	3.75	12.75	9.2	41.18	18.98	0.35	227.27	477.71	1252.34	2339.74	1557.42	37.48	40.32	17.84	53.9	52.15	67.36	36.2	0.64
20NTPID-024	1.5	4.48	5.95	16.65	5.73	-0.14	0.37	0.45	0.8	0.13	0.16	1.35	1.14	0.88	1.6	1	0.86	0.89	1.52	1.68	1.9	1.11	1.17	2.12	0.17	0.03	0.23	0.02	0.03	-0.33	2.75	14.26	11.5	20.75	10.11	0.51	97.4	285.03	556.07	711.54	273.92	-16.15	17.28	10.64	23.93	15.86	11.85	-15.6	0.19
20NTPID-148	1.5	2.5	2.3	8.98	0.35	-0.21	0.45	0.35	0.69	0.13	0.14	1.24	1.08	0.78	1.17	0.69	0.5	0.76	1.66	1.49	1.72	1.11	1.17	2.05	0.16	0.02	0.11	0.01	0	-0.59	3	12.48	10.38	19.31	9.2	0.5	97.4	159.24	214.95	383.55	16.75	-25.28	17.28	5.95	9.25	8.55	0.72	-24.42	0.24
20NTPID-304	0.75	4.85	0.67	5.56	0.21	-0.08	0.6	0.52	0.75	0.16	0.09	0.63	0.81	0.88	1	0.56	0.49	0.93	1.93	1.81	1.79	1.29	0.94	1.45	0.08	0.03	0.03	0.01	0	-0.29	3.38	15.33	10.77	21.35	7.37	0.35	48.7	308.92	62.31	237.54	9.97	-9.59	8.64	11.54	2.68	5.29	0.43	-9.27	0.27
20NTPID-073	1.25	3.78	-2	13.1	4.38	-0.09	0.42	0.4	0.94	0.12	0.12	1.11	1.01	0.85	0.8	0.87	0.8	0.97	1.6	1.58	2.02	1.06	1.02	1.93	0.14	0.03	-0.1	0.02	0.03	-0.23	2.88	13.36	12.08	19.38	8.74	0.47	81.17	240.45	-186.92	559.83	209.33	-10.51	14.4	8.98	-8.05	12.48	9.05	-10.15	0.2
20NTPID-144	1.5	3.4	0.65	15.88	1.7	-0.2	0.45	0.56	0.78	0.18	0.13	0.79	1.08	0.79	1	0.86	0.58	0.71	1.66	1.88	1.83	1.29	1.07	1.65	0.16	0.02	0.03	0.02	0.01	-0.72	3	15.78	11	23.51	8.68	0.4	97.4	216.56	60.75	678.42	81.34	-23.48	17.28	8.09	2.61	15.12	3.52	-22.68	0.24
20NTPID-245	0	2.15	-1.25	7.95	3.4	0	0.48	0.48	0.22	0.22	0.19	0.98	0.65	0.74	0.76	0.59	0.66	1.16	1.76	1.76	0.98	1.47	1.31	1.82	0	0.02	-0.13	0.01	0.02	-0.01	3	14.68	5.88	24.78	10.8	0.44	0	136.94	-116.82	339.74	162.68	-0.32	0	5.11	-5.03	7.57	7.04	-0.31	0.15
20NTPID-101	1.75	3.45	0.53	7.18	1.38	-0.09	0.4	0.54	0.51	0.16	0.16	1.07	1.22	0.8	1	0.6	0.55	0.96	1.57	1.85	1.47	1.26	1.2	1.89	0.19	0.02	0.03	0.01	0.01	-0.24	2.88	15.55	8.84	21.29	9.59	0.46	113.64	219.75	49.07	306.62	65.79	-10.56	20.16	8.21	2.11	6.83	2.85	-10.2	0.23
20NTPID-029	1.25	1.2	0.28	9.23	-1.78	-0.26	0.58	0.37	0.27	0.17	0.14	0.89	0.95	0.7	0.98	0.65	0.39	0.63	1.9	1.55	1.07	1.29	1.2	1.77	0.12	0.01	0.02	0.01	-0.02	-0.93	3.38	12.83	6.41	22.11	9.04	0.44	81.17	76.43	25.7	394.23	-84.93	-30.85	14.4	2.85	1.11	8.79	-3.67	-29.79	0.3
20NTPID-235	0.17	4.75	-2.6	11.18	2.03	-0.08	0.62	0.32	0.29	0.25	0.16	0.72	0.68	0.95	0.64	0.66	0.59	0.94	1.99	1.41	1.14	1.55	1.21	1.55	0.02	0.04	-0.26	0.01	0.01	-0.26	3.42	12.08	6.8	26.66	9.78	0.38	10.82	302.55	-242.99	477.92	97.29	-9.56	1.92	11.3	-10.46	10.65	4.21	-9.23	0.24
20NTPID-062	0.75	0.25	-0.48	4.05	-4.38	-0.3	0.43	0.37	0.84	0.14	0.08	0.63	0.85	0.65	0.9	0.53	0.25	0.5	1.64	1.56	1.89	1.19	1.01	1.53	0.09	0	-0.02	0.01	-0.07	-1.44	2.88	12.83	11.36	19.53	7.11	0.38	48.7	15.92	-44.39	173.08	-209.33	-35.63	8.64	0.59	-1.91	3.86	-9.05	-34.42	0.17
20NTPID-124	2.25	4.53	2.35	22.78	7.25	-0.16	0.45	0.33	0.71	0.14	0.14	1.13	1.38	0.93	1.18	1.31	1.05	0.84	1.69	1.45	1.75	1.14	1.09	1.95	0.21	0.04	0.11	0.02	0.04	-0.44	3.13	12.36	10.58	22.49	9.78	0.47	146.1	288.22	219.63	973.29	346.89	-18.64	25.92	10.76	9.45	21.69	15	-18.01	0.32
20NTPID-054	1.5	1.35	1.6	8.53	-1.08	-0.26	0.37	0.36	0.82	0.13	0.12	0.99	1.14	0.71	1.08	0.67	0.42	0.65	1.52	1.53	1.87	1.11	1.08	1.86	0.17	0.01	0.07	0.01	-0.01	-0.86	2.75	12.65	11.28	19.24	8.24	0.46	97.4	85.99	149.53	364.32	-51.44	-30.39	17.28	3.21	6.44	8.12	-2.22	-29.35	0.19
20NTPID-082	0.75	0.73	-3.4	-5.05	-5.18	-0.19	0.29	0.37	0.8	0.1	0.07	0.81	0.89	0.68	0.69	0.32	0.22	0.73	1.34	1.55	1.89	1.13	1.02	1.67	0.11	0.01	-0.2	-0.01	-0.08	-0.64	2.38	12.74	11.28	16.78	7.06	0.41	48.7	46.18	-317.76	-215.81	-247.61	-21.88	8.64	1.72	-13.68	-4.81	-10.71	-21.13	0.1
20NTPID-202	0.33	11.67	-1.17	12.33	1	-0.17	0.53	0.54	0.21	0.15	0.1	0.72	0.72	1.34	0.77	0.78	0.55	0.74	1.83	1.86	0.96	1.2	0.96	1.57	0.04	0.06	-0.13	0.01	0.01	-0.64	3.17	16.5	5.75	21.37	7.63	0.38	21.65	743.1	-109.03	527.07	47.85	-20.46	3.84	27.75	-4.69	11.75	2.07	-19.76	0.2
20NTPID-145	2	6.43	4.58	26.83	9.65	-0.03	0.42	0.49	0.89	0.17	0.12	0.78	1.3	0.99	1.39	1.37	1.42	1.08	1.63	1.75	1.97	1.29	1.03	1.62	0.2	0.04	0.18	0.02	0.05	-0.09	3	15.04	11.94	25.61	9.78	0.39	129.87	409.24	427.57	1146.37	461.72	-3.72	23.04	15.28	18.4	25.55	19.97	-3.59	0.27
20NTPID-171	1.17	5.58	1.53	1.87	-2.7	-0.2	0.43	0.56	0.57	0.1	0.04	0.4	0.98	0.91	1.11	0.48	0.27	0.59	1.63	1.87	1.57	1.04	0.68	1.2	0.13	0.03	0.08	0	-0.06	-1.07	2.92	15.96	9.43	16.67	4.85	0.3	75.76	355.63	143.3	79.77	-129.19	-22.97	13.44	13.28	6.17	1.78	-5.59	-22.18	0.2
20NTPID-174	2	12.75	4	33.75	7.5	-0.05	0.42	0.53	0.36	0.39	0.14	0.39	1.3	1.44	1.59	1.15	1.09	0.98	1.63	1.86	1.28	1.91	1.07	1.14	0.2	0.06	0.23	0.02	0.04	-0.21	3	16.63	7.75	36.78	9.7	0.27	129.87	812.1	373.83	1442.31	358.85	-5.68	23.04	30.33	16.09	32.15	15.52	-5.49	0.27
20NTPID-132	1.25	6.8	10.83	22.3	8.28	0	0.34	0.43	0.48	0.15	0.1	0.73	1.06	1.04	3.09	1.23	1.36	1.16	1.46	1.65	1.66	1.18	0.92	1.57	0.15	0.04	0.39	0.02	0.05	-0.01	2.63	14.25	10.14	23.05	8.64	0.38	81.17	433.12	1011.68	952.99	395.93	-0.54	14.4	16.18	43.54	21.24	17.13	-0.52	0.16
20NTPID-168	0	8.9	-1.67	-1.47	-2.57	-0.15	0.48	0.42	0.34	0.07	0.04	0.57	0.65	1.22	0.75	0.39	0.28	0.76	1.76	1.63	1.23	0.92	0.68	1.39	0	0.06	-0.14	0	-0.05	-0.59	3	14.35	7.33	14.23	4.88	0.34	0	566.88	-155.76	-62.68	-122.81	-17.1	0	21.17	-6.7	-1.4	-5.31	-16.52	0.15
20NTPID-159	3.25	12.7	4.25	34.68	15.3	-0.03	0.38	0.36	0.28	0.11	0.11	1.12	2.06	1.69	1.77	2.51	2.61	1.09	1.63	1.55	1.14	1.11	1.08	1.93	0.27	0.07	0.26	0.03	0.06	-0.08	3.13	14.1	6.93	24.49	11.1	0.47	211.04	808.92	397.2	1482.19	732.06	-4.04	37.44	30.21	17.1	33.04	31.66	-3.9	0.4
20NTPID-077	0.75	0.55	-1.95	2.95	-0.88	-0.12	0.36	0.35	0.48	0.1	0.06	0.62	0.87	0.67	0.75	0.51	0.41	0.84	1.49	1.51	1.45	1.01	0.75	1.44	0.1	0.01	-0.14	0.01	-0.01	-0.43	2.63	12.4	8.7	16.5	5.69	0.35	48.7	35.03	-182.24	126.07	-41.87	-13.6	8.64	1.31	-7.84	2.81	-1.81	-13.13	0.13
20NTPID-044	2	5.82	-0.87	12.77	3.35	-0.1	0.42	0.38	0.46	0.07	0.04	0.73	1.3	1	0.85	1.06	0.91	0.9	1.63	1.55	1.41	0.79	0.61	1.56	0.2	0.04	-0.06	0.02	0.03	-0.33	3	13.34	8.43	15.02	5.38	0.38	129.87	370.49	-81	545.58	160.29	-11.66	23.04	13.84	-3.49	12.16	6.93	-11.27	0.27
20NTPID-188	NA	NA	NA	NA	NA	NA	NA	NA	NA	NA	NA	NA	NA	NA	NA	NA	NA	NA	NA	NA	NA	NA	NA	NA	NA	NA	NA	NA	NA	NA	NA	NA	NA	NA	NA	NA	NA	NA	NA	NA	NA	NA	NA	NA	NA	NA	NA	NA	NA
20NTPID-273	NA	NA	NA	NA	NA	NA	NA	NA	NA	NA	NA	NA	NA	NA	NA	NA	NA	NA	NA	NA	NA	NA	NA	NA	NA	NA	NA	NA	NA	NA	NA	NA	NA	NA	NA	NA	NA	NA	NA	NA	NA	NA	NA	NA	NA	NA	NA	NA	NA
20NTPID-285	NA	NA	NA	NA	NA	NA	NA	NA	NA	NA	NA	NA	NA	NA	NA	NA	NA	NA	NA	NA	NA	NA	NA	NA	NA	NA	NA	NA	NA	NA	NA	NA	NA	NA	NA	NA	NA	NA	NA	NA	NA	NA	NA	NA	NA	NA	NA	NA	NA
20NTPID-342	NA	NA	NA	NA	NA	NA	NA	NA	NA	NA	NA	NA	NA	NA	NA	NA	NA	NA	NA	NA	NA	NA	NA	NA	NA	NA	NA	NA	NA	NA	NA	NA	NA	NA	NA	NA	NA	NA	NA	NA	NA	NA	NA	NA	NA	NA	NA	NA	NA
	-0.25	-1.78	-27.13	-17.9	-11.67	-0.71	0.21	0.24	0.19	0.07	0.04	0.39	0.61	0.57	0.2	0.2	0.2	0.32	1.28	1.24	0.91	0.79	0.61	1.14	-0.03	-0.01	-2.06	-0.04	-0.11	-2.87	2.38	10.3	5.5	14.23	4.85	0.27	-16.23	-113.59	-2535.05	-764.96	-558.21	-82.96	-2.88	-4.24	-109.11	-17.05	-24.14	-80.13	0.1
	3.5	29.3	13.4	96.13	58.79	0.48	1.48	1.35	2.22	1.97	2.86	2.73	2.6	3.44	5.98	6	6.27	3.86	3.03	2.91	3.55	4.29	5.01	3.06	0.3	0.09	0.47	0.03	0.07	0.76	5.5	25.18	20.86	83.77	48.18	0.74	227.27	1866.24	1252.34	4108.26	2813	56.61	40.32	69.7	53.9	91.57	121.67	54.68	1.52
[truncated: 12 more columns]

## Sheet: Table S4
Table S4. Distribution of single nucleotide polymorphism markers and marker density on the 12 chromosomes of the rice association panel.
Chromosome number	Length (Mb)	No. of markers	Marker density (no./Mb)
1	43.2	1,02,787	2379.3
2	35.9	89302	2487.5
3	36.4	81096	2228
4	35.5	69368	1954
5	29.9	55380	1852.2
6	31.2	78778	2525
7	29.7	73624	2478.9
8	28.4	69601	2450.7
9	22.9	57176	2496.7
10	23.2	58129	2505.6
11	29	81811	2821.1
12	27.5	55943	2034.3

## Sheet: Table S5
Table S5. Summary of 86 putative candidate genes located in the ten potential genetic loci intervals for seedling traits in Experiment 1
Trait	SNP	Chr	Locus ID	Annotation
Root biomass	S12_3021933	12	LOC_Os12g06010	DNA-binding factor of bZIP class
Shoot biomass	S12_2890889	12	LOC_Os12g06100	EF-Hand type domain containing protein
			LOC_Os12g06110	BRASSINOSTEROID INSENSITIVE 1-associated receptor kinase 1
			LOC_Os12g06490	WNK (With No Lysine) kinase, Ser/thr protein kinase family member
			LOC_Os12g06510	Calcineurin B-like protein 6
			LOC_Os12g06570	Cyclic nucleotide-gated channel 8
			LOC_Os12g06630	Tubby family protein
Root-to-shoot ratio	S11_6316909	11	LOC_Os11g10910	Chloroplast nucleoid DNA-binding protein
			LOC_Os11g10980	Pyruvate kinase
			LOC_Os11g10990	Heat shock protein DnaJ
			LOC_Os11g11000	ABC-1 domain containing protein
			LOC_Os11g11020	Peptidase S8, subtilisin-related domain containing protein
			LOC_Os11g11330	NB-ARC domain containing protein
			LOC_Os11g11340	Calmodulin-interacting protein 111
			LOC_Os11g11890	Protein kinase domain containing protein
Shoot biomass	S9_17341124	9	LOC_Os09g28050	asparate aminotransferase
			LOC_Os09g28160	Mitochondrial phosphate transporter
			LOC_Os09g2820	HSF-type DNA-binding domain containing protein
			LOC_Os09g28210	Basic helix-loop-helix (bHLH) transcription factor
			LOC_Os09g28390	cytochrome P450
			LOC_Os09g28420	Alpha-amylase isozyme 3B precursor
			LOC_Os09g28440	AP2 domain containing protein
			LOC_Os09g28480	Protein disulfide-isomerase SCO2
			LOC_Os09g28770	Patatin-related phospholipase A II
			LOC_Os09g28910	carbonic anhydrase
			LOC_Os09g29070	Glucose-6-phosphate isomerase
Shoot biomass	S5_5767434	5	LOC_Os05g09740	Acid phosphatase (Class B) family protein
			LOC_Os05g10770	H3K4-specific demethylase, JmjC domain-containing protein
			LOC_Os05g10840	IQ-motif containing protein 4
Root-to-shoot ratio	S4_34903572	4	LOC_Os04g58110	Pyruvate kinase
			LOC_Os04g58190	dof zinc finger domain containing protein
			LOC_Os04g58200	protochlorophyllide reductase A
			LOC_Os04g58280	stem-specific protein TSJT1
			LOC_Os04g58330	Tetraspanin domain containing protein
			LOC_Os04g58420	MLO domain containing protein
			LOC_Os04g58550	Acyl-CoA-binding protein
			LOC_Os04g58570	C2 calcium/lipid-binding region
			LOC_Os04g58710	AMP-binding domain containing protein
			LOC_Os04g58750	Brassinosteroid (BR) signaling kinase
			LOC_Os04g58760	Casparian strip domain protein
			LOC_Os04g58780	Pentatricopeptide repeat protein
			LOC_Os04g58810	CAF1 family ribonuclease containing protein
			LOC_Os04g58850	harpin-induced protein 1
			LOC_Os04g58960	A member of the PRAF subfamily of the regulator chromosome condensation 1 (RCC1) family
			LOC_Os04g59130	T24D18.17 protein (Tubby-like protein TULP8
			LOC_Os04g59150	Peroxidase
Shoot biomass	S2_4212647	2	LOC_Os02g07720	cytidylyltransferase domain containing protein
			LOC_Os02g07760	aldehyde dehydrogenase
			LOC_Os02g07790	Serine/threonine/tyrosine protein kinase
			LOC_Os02g07820	DUF581 domain containing protein
			LOC_Os02g07890	60S ribosomal protein L27a
			LOC_Os02g07910	fiber protein Fb15
			LOC_Os02g07960	STRUBBELIG-RECEPTOR FAMILY
			LOC_Os02g08090	LSM domain containing protein
			LOC_Os02g08100	AMP-binding domain containing protein
			LOC_Os02g08120	Calmodulin-binding protein 60-B
			LOC_Os02g08130	FGGY domain containing protein
			LOC_Os02g08140	CAMK_KIN1/SNF1/Nim1_like.14 - CAMK includes calcium/calmodulin depedent protein kinases
			LOC_Os02g08150	CCT/B-box zinc finger protein
			LOC_Os02g08180	Protein transport protein SEC61 gamma subunit
			LOC_Os02g08260	HD domain containing protein 2
			LOC_Os02g08380	Chloroplast-localized protein with YbaB DNA-binding domain
			LOC_Os02g08018	Calcium-transporting ATPase 9, plasma membrane-type
			LOC_Os02g08420	Cinnamoyl-CoA reductase 21
			LOC_Os02g08440	WRKY71
Number of leaves	S2_10398058	2	LOC_Os02g17500	Major facilitator superfamily protein
			LOC_Os02g17500	Monosaccharide transporter
			LOC_Os02g17850	Similar to TOM2B
			LOC_Os02g17920	Glyoxalase domain
			LOC_Os02g18380	60S ribosomal protein L27
			LOC_Os02g18450	GTP-binding protein typA/bipA
Root-to-shoot ratio	S1_37992830	1	LOC_Os01g64910	Anthocyanidin 5,3-O-glucosyltransferase
Root biomass	S1_37958048	1	LOC_Os01g64920	Plant nuclear matrix 1 family protein
			LOC_Os01g64930	TRAM, LAG1 and CLN8 homology domain containing protein
			LOC_Os01g64960	Chlorophyll A-B binding protein
			LOC_Os01g64970	Serine/threonine protein kinase
			LOC_Os01g65070	Alpha/beta hydrolase fold-1 domain containing protein.
			LOC_Os01g65080	Zinc finger, C2H2-type domain containing protein
			LOC_Os01g65220	Zinc finger, CCHC-type
			LOC_Os01g65230	3-phosphoinositide-dependent protein kinase
			LOC_Os01g65260	Glutamine phosphoribosylpyrophosphate amidotransferase
			LOC_Os01g65330	DUF668 family member 2
			LOC_Os01g65410	Serine hydroxymethyltransferase
			LOC_Os01g65520	Sad1/UNC-like, C-terminal domain containing protein
			LOC_Os01g65780	Xylan glucuronosyltransferase
			LOC_Os01g65940	Similar to NADH dehydrogenase I subunit N

## Sheet: Table S6
Table S6. Summary of 92 putative candidate genes located in the 19 potential genetic loci intervals for seedling traits in Experiment 2
Trait	SNP	Chr	Locus ID	Annotation
Number of leaves	S4_31681083	4	LOC_Os04g52720	Germin-like protein subfamily 1 member 11
			LOC_Os04g52830	F-box domain and kelch repeat containing protein
			LOC_Os04g52840	Receptor like cytoplasmis kinase 160
			LOC_Os04g53210	Peroxisomal (S)-2-hydroxy-acid oxidase GLO3
			LOC_Os04g53606	Translation initiation factor SUI1
			LOC_Os04g53720	SNF2 family N-terminal domain containing protein
	S7_28376132	7	LOC_Os07g47300	Spo0B-associated GTP-binding protein
			LOC_Os07g47390	C2 calcium-dependent membrane targeting domain containing protein
			LOC_Os07g47630	Serine/arginine (SR)-rich protein
			LOC_Os07g47640	Photosystem II protein
			LOC_Os07g48040	Peroxidase precursor
			LOC_Os07g48090	CBL-interacting protein kinase 29
	S5_6372012	5	LOC_Os05g11730	SK3/SHAGGY-like kinase
Root-to-shoot ratio	S1_36081860	1	LOC_Os01g61810	CCAAT-box binding transcription factor
			LOC_Os01g62040	OsRuvBL1a
			LOC_Os01g62060	Plant-specific domain TIGR01589 containing protein
			LOC_Os01g62570	Mitochondrial Rho GTPase
			LOC_Os01g62900	Delta-1-pyrroline-5-carboxylate synthase 2
Root biomass	S2_26165469	2	LOC_Os02g43194	Aldehyde dehydrogenase domain containing protein
			LOC_Os02g43330	HD-ZIP I protein
			LOC_Os02g43350	Cell division protease ftsH homolog 7
			LOC_Os02g43470	Glutamate dehydrogenase 2
			LOC_Os02g43500	Ortholog of the cauliflower Orange gene
			LOC_Os02g43690	GTP-binding protein
			LOC_Os02g43760	Ubiquitin C-terminal hydrolase 3
	S9_10773791	9	LOC_Os09g17560	N-acetyl 5-hydroxytryptamine O-methyltransferase
			LOC_Os09g17740	Chlorophyll a/b binding protein
	S11_22419265	11	LOC_Os11g37550	Calmodulin-like protein 6
			LOC_Os11g37920	DJ-1/PfpI domain containing protein F
			LOC_Os11g37990	CRM domain protein
	S5_21549721	5	LOC_Os05g36160	bZIP transcription factor
			LOC_Os05g36920	Histone deacetylase 712
			LOC_Os05g36930	Histone deacetylase 716
			LOC_Os05g37140	Ferredoxin VI
			LOC_Os05g37160	Plastid division protein
	S7_2541522	7	LOC_Os07g05010	Cold-induced alternative splicing variant of OsPIF14
			LOC_Os07g05360	Photosystem II 10 kDa polypeptide
			LOC_Os07g05480	Photosystem I protein-like protein
			LOC_Os07g05620	CBL-interacting protein kinase 23
			LOC_Os07g05720	Teosinte branched/cycloidea/proliferating cell factor 21
			LOC_Os07g05750	Calcineurin B-like protein
			LOC_Os07g05820	Glycolate oxidase
	S1_38605808	1	LOC_Os01g66030	Rice PISTILLATA ortholog
			LOC_Os01g66120	NAC transcription factor
			LOC_Os01g66180	Cytochrome c
			LOC_Os01g66250	S-Domain receptor like kinase-17
			LOC_Os01g66420	Zinc finger, RING/FYVE/PHD-type domain containing protein
			LOC_Os01g67054	Calreticulin-3
Root length	S8_277636	8	LOC_Os08g01170	Serotonin N-acetyltransferase
			LOC_Os08g01380	Ferredoxin1
			LOC_Os08g01770	Adenylate kinase 1
	S1_9875848	1	LOC_Os01g17170	Subunit of magnesium-protoporphyrin IX monomethyl ester cyclase
			LOC_Os01g17190	Calmodulin 1
			LOC_Os01g17260	TGA transcription factor
			LOC_Os01g17390	Cyclin-like F-box domain containing protein
Shoot biomass	S1_34609357	1	LOC_Os01g59350	bZIP transcription factor
			LOC_Os01g59360	Calcium-dependent protein kinase 2
			LOC_Os01g59490	FAD dependent oxidoreductase domain containing protein
			LOC_Os01g59530	Calmodulin 61
			LOC_Os01g59690	Cyclin-like F-box domain containing protein
			LOC_Os01g59920	Putative S-sulfocysteine synthase
			LOC_Os01g60340	Calcium lipid binding protein
	S10_22607917	10	LOC_Os10g41480	Phospho-2-dehydro-3-deoxyheptonate aldolase 2
			LOC_Os10g41510	Calcineurin B-like protein
			LOC_Os10g41534	MORN motif-containing protein
			LOC_Os10g41780	Chlorophyllide a oxygenase
			LOC_Os10g42110	Brassinosteroid-signaling kinase 2
			LOC_Os10g42170	GTP-binding protein
Shoot length	S1_35060392	1	LOC_Os01g60810	OVATE family protein
			LOC_Os01g60860	U-box E3ubiquitin ligase
			LOC_Os01g60910	CBL-interacting protein kinase 11
			LOC_Os01g61160	Putative laccase precursor

## Sheet: Table S7
Table S7. Summary of 88 putative candidate genes located in the 16 potential genetic loci intervals for STIs
Stress indices	SNP	Chr	Locus	Annotation
MRP_NL; MSTI_NL	S1_24903854	1	LOC_Os01g43070	PsbP domain protein
			LOC_Os01g43100	Protein phosphatase 2C family protein
			LOC_Os01g43120	RNA helicase
			LOC_Os01g43150	ATP-dependent zinc metalloprotease FTSH 9
			LOC_Os01g43160	Polygalacturonase
			LOC_Os01g43250	WD40 domain containing protein
			LOC_Os01g43370	ILA1 interacting protein 1
			LOC_Os01g43380	Cold-upregulated glycosyltransferase gene 1
			LOC_Os01g43390	Plastid uroporphyrinogen decarboxylase
			LOC_Os01g43410	Calcium-dependent protein kinase
			LOC_Os01g43650	WRKY transcription factor
MRP_NL	S2_10398058	2	LOC_Os02g17650	Tocopherol cyclase
			LOC_Os02g18320	Leucine-rich repeat receptor-like kinase
			LOC_Os02g18380	Similar to 60S ribosomal protein L27
STI_NL; MP_NL; MRP_NL	S8_19626628	8	LOC_Os08g31219	Mitochondrial ribosomal protein L27
			LOC_Os08g31410	Sulphate transporter 1;3
			LOC_Os08g31460	tRNA-modifying GTPase belonging to the TrmE (tRNA modification E) family
			LOC_Os08g31630	Trehalose-6-phosphate phosphatase
			LOC_Os08g31980	Trehalose-6-phosphate synthase
			LOC_Os08g32130	Chaperone-like protein of protochlorophyllide oxidoreductase (POR)
MSTI_NL	S9_7519938	9	LOC_Os09g12540	Light-harvesting chlorophyll a/b-binding (LHC) protein
			LOC_Os09g12750	CDPK substrate protein 1
			LOC_Os09g13570	bZIP transcription factor
RSI_SDW	S4_12599143	4	LOC_Os04g21950	WRKY transcription factor
			LOC_Os04g22660	Tropinone reductase-I
SSI_RL	S9_18729901	9	LOC_Os09g30340	Photosystem I reaction center subunit V
			LOC_Os09g30320	BURP domain-containing protein 15
			LOC_Os09g30400	WRKY transcription factor 90
			LOC_Os09g30466	RNase Z, tRNA 3'-end processing enzyme
			LOC_Os09g31200	A20/AN1 zinc-finger protein
			LOC_Os09g31390	bZIP transcription factor
STI_RDW	S5_20708232	5	LOC_Os05g34460	Chloroplast-targeted Deg protease protein
			LOC_Os05g34550	Seven trans-membrane protein
			LOC_Os05g34640	Plant homeo-domain finger protein 24
			LOC_Os05g34780	RING-type E3 ubiquitin ligase 154
RSI_RDW	S5_28837603	5	LOC_Os05g49780	Rice HAP3B
			LOC_Os05g49880	Malate dehydrogenase 5.1
			LOC_Os05g49890	Ras-like nuclear GTPase
			LOC_Os05g49940	Chloroplast Vesiculation Inducer
			LOC_Os05g50140	PIN1-like auxin transport protein
			LOC_Os05g50180	Calmodulin-like protein 14
			LOC_Os05g50250	NAD(P)-binding domain containing protein
			LOC_Os05g50560	Mitogen-activated protein kinase 9
			LOC_Os05g50610	Similar to WRKY8
			LOC_Os05g50810	Calcium-dependent protein kinase 15
MRP_RDW; SSI_RDW	S9_3149857	9	LOC_Os09g06464	CONSTANS-like gene B
			LOC_Os09g06680	Cell Division Cycle 20 (CDC20) protein
MSTI_RDW	S3_36325755	3	LOC_Os03g63870	Nucleic acid-binding, OB-fold domain containing protein
			LOC_Os03g63950	OsUBC26 Interact Protein 11
			LOC_Os03g63970	Gibberellin 20-oxidase 1
			LOC_Os03g64260	APETALA2/ethylene-responsive element binding protein 163
MSTI_RDW	S8_19627711	8	LOC_Os08g31219	Mitochondrial ribosomal protein L27
			LOC_Os08g31460	tRNA-modifying GTPase belonging to the TrmE (tRNA modification E) family
			LOC_Os08g31580	Regulation of calmodulin-like protein
			LOC_Os08g31630	Trehalose-6-phosphate phosphatase
			LOC_Os08g31980	Trehalose-6-phosphate synthase
			LOC_Os08g32130	Chaperone-like protein of protochlorophyllide oxidoreductase (POR), J-like protein
MSTI_RDW	S9_9926920	9	LOC_Os09g15770	Brassinosteroid receptor kinase (BRI1)-interacting protein 107
			LOC_Os09g15790	GTP-binding protein.
			LOC_Os09g15810	Plastid 5,10-methylene-tetrahydrofolate dehydrogenase
			LOC_Os09g15820	Glycoside hydrolase-type carbohydrate-binding
			LOC_Os09g16510	WRKY transcription factor
ST_RS; RSI_RS; ATI_RS; SSPI_RS	S3_11628167	3	LOC_Os03g20090	R2R3-type MYB transcription factor
			LOC_Os03g20100	Chloroplast 30S ribosomal protein S1
			LOC_Os03g20120	Galactinol synthase
			LOC_Os03g20300	Glucose-6-phosphate 1-dehydrogenase
			LOC_Os03g20370	Calmodulin, Ca2+ sensor
			LOC_Os03g20380	CBL-interacting protein kinase 3.
			LOC_Os03g20460	Plastid and mitochondrial guanylate kinase
			LOC_Os03g20680	Late embryogenesis abundant (LEA) protein
			LOC_Os03g20700	Magnesium-chelatase subunit H family protein
			LOC_Os03g20720	GTPase activating protein
			LOC_Os03g20910	WUSCHEL-related homeobox 6
RSI_RS	S2_18604302	2	LOC_Os02g30714	Glucose/ribitol dehydrogenase family protein
			LOC_Os02g31867	C2 calcium-dependent membrane targeting domain containing protein
NL: Number of leaves
RL: Root length
SDW: Shoot biomass
RDW: Root biomass
R/S: Root-to-shoot ratio
MRP: Mean relative performance
MSTI: Modified stress tolerance index
RSI: Relative stress index
ST: Stress tolerance
ATI: Abiotic tolerance index
SSPI: Stress susceptibility percentage index
STI: Stress tolerance index
MP: Mean productivity
SSI: Stress susceptibility index

## Sheet: Table S8
Table. S8 List of QTLs identified for Japonica accessions only
Trait	SNP	Chr	QTL	GWAS model	-Log10(p)
Root-to-shoot ratio	S1_37975434	1	qR/S1-1	BLINK	8.10679
Root biomass	S1_37957899	1	qRDW1-1	BLINK, FarmCPU	8.97881
Root-to-shoot ratio	S4_34710076	4	qR/S4-1	BLINK, FarmCPU	10.7144
Root-to-shoot ratio	S11_6316909	11	qR/S11-1	BLINK, FarmCPU	10.3565
Root biomass	S12_3079201	12	qRDW12-1	BLINK, FarmCPU	7.22875
